# Supplementary material for: MetaID: A novel method for identification and quantification of metagenomic samples
Source: BMC Genomics. 2013 Dec 9;14(Suppl 8):S4. doi: 10.1186/1471-2164-14-S8-S4 (PMC4042266; doi:10.1186/1471-2164-14-S8-S4)
Supplement: Additional File 1 — Table S1: This file lists the 100 bacterial genomes randomly selected for determining an appropriate size for the n-gram. There are two columns in this file. The two columns are as follows: (1) Full name of the bacterial genome, (2) Code (Genus_species_strain) for respective bacterial genome. Table S2: Number of bacterial species with unique n-grams vs number of bacterial species in the dataset. Listed below are 219 bacterial genomes containing unique n-grams. Table S7: This file lists the 154 bacterial genera selected for the performance evaluation of accuracies across the following tools: MetaID, Blast, MetaCV, Phymm and RAPSearch2. There are three columns in this file. The three columns are as follows: (1) Bacterial genera's, (2) Number of strains in each bacterial genera, (3) Number of species in each bacterial genera. Table S8: This file reports the original and the estimated abundances of 166 (71 in HC1 and 95 in HC2) bacterial genomes in the mock even communities. There are seven columns in this file. The seven columns are as follows: (1) Full name of the bacterial genome, (2) Code (Genus_species_strain) for respective bacterial genome, (3) The KEGG Id's for the bacterial genome, (4) The original abundance of these genomes in the mock even dataset, (5) The number of reads for each genomes, (6) The corrected abundance of the genomes in the mock even dataset, (7) The estimated abundance of the genomes in the mock even dataset. Table S9: This file reports both the original and the estimated abundances of 100 bacterial genomes in the mock staggered community. There are seven columns in this file. The seven columns are as follows: (1) Full name of the bacterial genome, (2) Code (Genus_species_strain) for respective bacterial genome, (3) The original abundance of these genomes in the mock staggered dataset, (4) The number of reads for each genomes generated using the MetaSim, (5) The Observed abundance of the genomes in the mock staggered dataset, (6) The corrected [file 1471-2164-14-S8-S4-S1.xlsx]

## Sheet: Table S1
Table 1
Complete Genomes of Bacterial species obtained from NCBI	Genus_Species_Strain code
Acaryochloris marina MBIC11017 chromosome, complete genome	ACA_MAR_MBIC11017
Alistipes finegoldii DSM 17242 chromosome, complete genome	ALI_FIN_DSM_17242
Anaerobaculum mobile DSM 13181 chromosome, complete genome	ANA_MOB_DSM_13181
Bacillus cereus B4264 chromosome, complete genome	BAC_CER_B4264
Bacteroides fragilis 638R, complete genome	BAC_FRA_638R
Escherichia coli O111:H- str. 11128, complete genome	ESC_COL_0111_H_STR_11128
Escherichia coli 536, complete genome	ESC_COL_536
Escherichia coli BL21(DE3) chromosome, complete genome	ESC_COL_BL21
Escherichia coli DH1 chromosome, complete genome	ESC_COL_DH1
Escherichia coli E24377A chromosome, complete genome	ESC_COL_E24377A
Escherichia coli ETEC H10407, complete genome	ESC_COL_ETEC_H10407
Escherichia coli LF82, complete genome	ESC_COL_LF82
Escherichia coli O26:H11 str. 11368 chromosome, complete genome	ESC_COL_O26_H11_STR_11368
Escherichia coli P12b chromosome, complete genome	ESC_COL_P12B
Escherichia coli SE15, complete genome	ESC_COL_SE15
Eubacterium eligens ATCC 27750 chromosome, complete genome	EUB_ELI_ATCC_27750
Eubacterium limosum KIST612 chromosome, complete genome	EUB_LIM_KIST612
Eubacterium rectale ATCC 33656, complete genome	EUB_REC_ATCC_33656
Helicobacter bizzozeronii CIII-1, complete genome	HEL_BIZ_CIII1
Helicobacter cetorum MIT 99-5656 chromosome, complete genome	HEL_CET_MIT_995656
Helicobacter cinaedi PAGU611, complete genome	HEL_CIN_PAGU611
Helicobacter mustelae 12198 chromosome, complete genome	HEL_MUS_12198
Helicobacter pylori 2017 chromosome, complete genome	HEL_PYL_2017
Ignicoccus hospitalis KIN4/I chromosome, complete genome	IGN_HOS_KIN4I
Ilyobacter polytropus DSM 2926 chromosome, complete genome	ILY_POL_DSM_2926
Intrasporangium calvum DSM 43043 chromosome, complete genome	INT_CAL_DSM_43043
Janthinobacterium sp. Marseille chromosome, complete genome	JAN_SP_MAR
Kangiella koreensis DSM 16069 chromosome, complete genome	KAN_KOR_DSM_16069
Lactobacillus acidophilus 30SC chromosome, complete genome	LAC_ACI_30SC
Lactobacillus acidophilus NCFM chromosome, complete genome	LAC_ACI_NCFM
Lactobacillus casei BD-II chromosome, complete genome	LAC_CAS_BDII
Lactobacillus crispatus ST1, complete genome	LAC_CRI_ST1
Leifsonia xyli subsp. xyli str. CTCB07 chromosome, complete genome	LEI_XYL_SUBXYL_STR_CTCB07
Listeria monocytogenes HCC23 chromosome, complete genome	LIS_MON_HCC23
Listeria monocytogenes J0161 chromosome, complete genome	LIS_MON_J0161
Lysinibacillus sphaericus C3-41 chromosome, complete genome	LYS_SPH_C3-41
Macrococcus caseolyticus JCSC5402, complete genome	MAC_CAS_JCS5402
Magnetococcus marinus MC-1 chromosome, complete genome	MAG_MAR_MC_1
Marinomonas mediterranea MMB-1 chromosome, complete genome	MAR_MED_MMB1
Marivirga tractuosa DSM 4126 chromosome, complete genome	MAR_TRA_DSM_4126
Megasphaera elsdenii DSM 20460, complete genome	MEG_ELS_DSM_20460
Meiothermus ruber DSM 1279 chromosome, complete genome	MEI_RUB_DSM_1279
Meiothermus silvanus DSM 9946 chromosome, complete genome	MEI_SIL_DSM_9946
Melissococcus plutonius ATCC 35311, complete genome	MEL_PLU_ATCC_35311
Melissococcus plutonius DAT561 chromosome 1, complete genome	MEL_PLU_DAT561
Melioribacter roseus P3M chromosome, complete genome	MEL_ROS_P3M
Mesoplasma florum L1 chromosome, complete genome	MES_FLO_L1
Mesorhizobium loti MAFF303099 chromosome, complete genome	MES_LOT_MAFF303099
Methanosarcina acetivorans C2A chromosome, complete genome	MET_ACE_C2A
Methanocorpusculum labreanum Z chromosome, complete genome	MET_LAB_Z
Methanoculleus marisnigri JR1 chromosome, complete genome	MET_MAR_JR1
Methanosarcina mazei Go1 chromosome, complete genome	MET_MAZ_Go1
Methanocella paludicola SANAE chromosome, complete genome	MET_PAL_SANAE
Methylotenera versatilis 301 chromosome, complete genome	MET_VER_301
Methanococcus voltae A3 chromosome, complete genome	MET_VOL_A3
Moraxella catarrhalis RH4 chromosome, complete genome	MOR_CAT_RH4
Mycoplasma fermentans M64 chromosome, complete genome	MYC_FER_M64
Neisseria gonorrhoeae FA 1090, complete genome	NEI_GON_FA_1090
Neisseria gonorrhoeae NCCP11945 chromosome, complete genome	NEI_GON_NCCP11945
Neisseria gonorrhoeae TCDC-NG08107 chromosome, complete genome	NEI_GON_TCDC_NGO8107
Neisseria meningitidis alpha14 chromosome, complete genome	NEI_MEN_ALP14
Neisseria meningitidis H44/76 chromosome, complete genome	NEI_MEN_H4476
Neorickettsia sennetsu str. Miyayama chromosome, complete genome	NEO_SEN_MIY
Nitrosococcus halophilus Nc4 chromosome, complete genome	NIT_HAL_NC4
Nitrosococcus oceani ATCC 19707 chromosome, complete genome	NIT_OCE_ATCC_19707
Oceanithermus profundus DSM 14977 chromosome, complete genome	OCE_PRO_DSM_14977
Oligotropha carboxidovorans OM4 chromosome, complete genome	OLI_CAR_OM4
Opitutus terrae PB90-1 chromosome, complete genome	OPI_TER_PB90_1
Oscillibacter valericigenes Sjm18-20, complete genome	OSC_VAL_SJM18_20
Paenibacillus mucilaginosus 3016 chromosome, complete genome	PAE_MUC_3016
Paenibacillus polymyxa SC2 chromosome, complete genome	PAE_POL_SC2
Paenibacillus sp. JDR-2 chromosome, complete genome	PAE_SP_JDR_2
Pasteurella multocida subsp. multocida str. 3480 chromosome, complete genome	PAS_MUL_SUB_STR_3480
Picrophilus torridus DSM 9790 chromosome, complete genome	PIC_TOR_DSM_9790
Pseudomonas aeruginosa PAO1 chromosome, complete genome	PSE_AER_PA01
Pseudomonas aeruginosa PA7 chromosome, complete genome	PSE_AER_PA7
Pseudomonas syringae pv. tomato str. DC3000 chromosome, complete genome	PSE_SYR_TOM_DC3000
Pyrococcus furiosus COM1 chromosome, complete genome	PYR_FUR_COM1
Rhodopseudomonas palustris HaA2 chromosome, complete genome	RHO_PAL_HaA2
Rubrivivax gelatinosus IL144, complete genome	RUB_GEL_IL144
Ruegeria sp. TM1040 chromosome, complete genome	RUE_SP_TM1040
Saccharophagus degradans 2-40 chromosome, complete genome	SAC_DEG_2_40
Salmonella enterica subsp. enterica serovar Paratyphi B str. SPB7 chromosome, complete genome	SAL_ENT_PARA_SPB7
Salinibacter ruber M8 chromosome, complete genome	SAL_RUB_M8
Staphylococcus aureus subsp. aureus COL chromosome, complete genome	STA_AUR_AUR_COL
Thermosipho africanus TCF52B, complete genome	THE_AFR_TCF52B
Thermofilum pendens Hrk 5 chromosome, complete genome	THE_PEN_HRK_5
Thiomicrospira crunogena XCL-2 chromosome, complete genome	THI_CRU_XCL_2
Thiocystis violascens DSM 198 chromosome, complete genome	THI_VIO_DSM_198
Veillonella parvula DSM 2008 chromosome, complete genome	VEI_PAR_DSM_2008
Vibrio cholerae LMA3984-4 chromosome chromosome I, complete sequence	VIB_CHO_LMA3984_4
Vibrio vulnificus YJ016 chromosome I, complete sequence	VIB_VUL_YJ016
Weissella koreensis KACC 15510 chromosome, complete genome	WEI_KOR_KACC_15510
Wolbachia sp. wRi, complete genome	WOL_SP_WRI
Xanthomonas albilineans GPE PC73 chromosome, complete genome	XAN_ALB_GPE_PC73
Xanthomonas axonopodis pv. citri str. 306 chromosome, complete genome	XAN_AXO_PV_306
Xanthomonas campestris pv. campestris str. 8004 chromosome, complete genome	XAN_CAM_8004
Yersinia enterocolitica subsp. palearctica 105.5R(r) chromosome, complete genome	YER_ENT_PAL_105.5R
Yersinia pestis Angola chromosome, complete genome	YER_PES_ANG
Yersinia pestis Z176003 chromosome, complete genome	YER_PES_Z176003

## Sheet: Table S2
Table S2
Number of Bacterial Species	Number of Bacterial species that have unique n-gram	Total number of unique n-grams in all the bacterial species
100	100	215593
500	370	19626
700	300	23654
1000	155	53783
1031	148	87832
2031	219	140993
List of 219 species containing unique n-grams in our set of genomes
Bacterial Genome	Code (Genus_Species_Strain)	# of unique n-grams
Acinetobacter baumannii ACICU chromosome, complete genome	ACI_BAU_ACICU	2244
Actinosynnema mirum DSM 43827 chromosome, complete genome	ACT_MIR_DSM_43827	96
Actinoplanes missouriensis 431, complete genome	ACT_MIS_431	14
Actinobacillus pleuropneumoniae serovar 3 str. JL03 chromosome, complete genome	ACT_PLE_serovar_3_str._JL03	12
Aggregatibacter actinomycetemcomitans ANH9381 chromosome, complete genome	AGG_ACT_ANH9381	12
Agrobacterium sp. H13-3 chromosome, complete genome	AGR_SP._H133	12
Agrobacterium tumefaciens str. C58 chromosome circular, complete sequence	AGR_TUM_str._C58_circular	59
Alicyclobacillus acidocaldarius subsp. acidocaldarius Tc-4-1 chromosome, complete genome	ALI_ACI_subsp._acidocaldarius_Tc41	60
Alteromonas macleodii str. 'Deep ecotype' chromosome, complete genome	ALT_MAC_str._Deep_ecotype	12
Arthrobacter chlorophenolicus A6 chromosome, complete genome	ART_CHL_A6	334
Azospirillum brasilense Sp245, complete genome	AZO_BRA_Sp245	24
Bacillus amyloliquefaciens subsp. plantarum CAU B946, complete genome	BAC_AMY_subsp._plantarum_CAU_B946	820
Bacillus anthracis str. H9401 chromosome, complete genome	BAC_ANT_str._H9401	12
Bacillus cereus AH820 chromosome, complete genome	BAC_CER_AH820	12
Bacillus clausii KSM-K16, complete genome	BAC_CLA_KSMK16	12
Bacillus coagulans 2-6 chromosome, complete genome	BAC_COA_26	24
Bacillus megaterium WSH-002 chromosome, complete genome	BAC_MEG_WSH002	92
Bacillus subtilis subsp. spizizenii str. W23 chromosome, complete genome	BAC_SUB_subsp._spizizenii_str._W23	36
Bacteroides thetaiotaomicron VPI-5482 chromosome, complete genome	BAC_THE_VPI5482	31
Bacillus thuringiensis serovar finitimus YBT-020 chromosome, complete genome	BAC_THU_serovar_finitimus_YBT020	16
Bacteroides vulgatus ATCC 8482 chromosome, complete genome	BAC_VUL_ATCC_8482	58
Bartonella bacilliformis KC583, complete genome	BAR_BAC_KC583	4044
Baumannia cicadellinicola str. Hc (Homalodisca coagulata), complete genome	BAU_CIC_str._Hc_Homalodisca_coagulata	12
Bifidobacterium adolescentis ATCC 15703 chromosome, complete genome	BIF_ADO_ATCC_15703	338
Bifidobacterium animalis subsp. lactis DSM 10140 chromosome, complete genome	BIF_ANI_subsp._lactis_DSM_10140	13
Bifidobacterium dentium Bd1 chromosome, complete genome	BIF_DEN_Bd1	36
Bifidobacterium longum subsp. longum KACC 91563 chromosome, complete genome	BIF_LON_subsp._longum_KACC_91563	69
Blattabacterium sp. (Mastotermes darwiniensis) str. MADAR chromosome, complete genome	BLA_SP._Mastotermes_darwiniensis_str._MADAR	104
Borrelia burgdorferi B31 chromosome, complete genome	BOR_BUR_B31	46
Borrelia crocidurae str. Achema chromosome, complete genome	BOR_CRO_str._Achema	36
Borrelia duttonii Ly, complete genome	BOR_DUT_Ly	12
Borrelia garinii BgVir chromosome chromosome linear, complete sequence	BOR_GAR_BgVir_linear	24
Borrelia hermsii DAH chromosome, complete genome	BOR_HER_DAH	12
Bordetella pertussis CS chromosome, complete genome	BOR_PER_CS	20
Brucella melitensis bv. 1 str. 16M chromosome I, complete sequence	BRU_MEL_bv._1_str._16M_I	1
Brucella microti CCM 4915 chromosome 1, complete genome	BRU_MIC_CCM_4915_1	80
Brucella ovis ATCC 25840 chromosome I, complete sequence	BRU_OVI_ATCC_25840_I	24
Buchnera aphidicola str. JF98 (Acyrthosiphon pisum) chromosome, complete genome	BUC_APH_str._JF98_Acyrthosiphon_pisum	49
Burkholderia mallei NCTC 10247 chromosome I, complete sequence	BUR_MAL_NCTC_10247_I	1060
Burkholderia rhizoxinica HKI 454 chromosome, complete genome	BUR_RHI_HKI_454	12
Butyrivibrio proteoclasticus B316 chromosome 1, complete genome	BUT_PRO_B316_1	12
Campylobacter concisus 13826, complete genome	CAM_CON_13826	142
Campylobacter hominis ATCC BAA-381, complete genome	CAM_HOM_ATCC_BAA381	12
Candidatus Hamiltonella defensa 5AT (Acyrthosiphon pisum), complete genome	CAN_HAM_defensa_5AT_Acyrthosiphon_pisum	72
Candidatus Liberibacter solanacearum CLso-ZC1 chromosome, complete genome	CAN_LIB_solanacearum_CLsoZC1	72
Candidatus Protochlamydia amoebophila UWE25 chromosome, complete genome	CAN_PRO_amoebophila_UWE25	132
Carboxydothermus hydrogenoformans Z-2901 chromosome, complete genome	CAR_HYD_Z2901	24
Cenarchaeum symbiosum A, complete genome	CEN_SYM_A	95
Chlamydia muridarum Nigg, complete genome	CHL_MUR_Nigg	27
Chlamydophila pneumoniae AR39, complete genome	CHL_PNE_AR39	1333
Chlamydophila psittaci RD1, complete genome	CHL_PSI_RD1	440
Chloroflexus sp. Y-400-fl chromosome, complete genome	CHL_SP._Y400fl	70
Chlorobium tepidum TLS chromosome, complete genome	CHL_TEP_TLS	24
Chloroherpeton thalassium ATCC 35110 chromosome, complete genome	CHL_THA_ATCC_35110	12
Clostridium botulinum F str. 230613 chromosome, complete genome	CLO_BOT_F_str._230613	72
Clostridium cellulovorans 743B chromosome, complete genome	CLO_CEL_743B	12
Clostridium difficile BI1, complete genome	CLO_DIF_BI1	604
Comamonas testosteroni CNB-2 chromosome, complete genome	COM_TES_CNB2	12
Collimonas fungivorans Ter331 chromosome, complete genome	COL_FUN_Ter331	3723
Corynebacterium diphtheriae HC01 chromosome, complete genome	COR_DIP_HC01	1
Corynebacterium efficiens YS-314 chromosome, complete genome	COR_EFF_YS314	12
Corynebacterium glutamicum R chromosome, complete genome	COR_GLU_R	24
Cronobacter turicensis z3032 chromosome, complete genome	CRO_TUR_z3032	1271
Deinococcus gobiensis I-0 chromosome, complete genome	DEI_GOB_I0	27
Deinococcus radiodurans R1 chromosome 1, complete sequence	DEI_RAD_R1_1	68
Dickeya dadantii 3937 chromosome, complete genome	DIC_DAD_3937	7753
Dichelobacter nodosus VCS1703A chromosome, complete genome	DIC_NOD_VCS1703A	50
Enterobacter aerogenes KCTC 2190 chromosome, complete genome	ENT_AER_KCTC_2190	82
Enterobacter cloacae subsp. cloacae ATCC 13047 chromosome, complete genome	ENT_CLO_subsp._cloacae_ATCC_13047	60
Enterococcus faecalis OG1RF chromosome, complete genome	ENT_FAE_OG1RF	12
Enterococcus hirae ATCC 9790 chromosome, complete genome	ENT_HIR_ATCC_9790	24
Erwinia pyrifoliae DSM 12163, complete genome	ERW_PYR_DSM_12163	48
Escherichia coli O157:H7 str. EDL933 chromosome, complete genome	ESC_COL_O157H7_str._EDL933	26717
Flavobacteriaceae bacterium 3519-10, complete genome	FLA_BAC_351910	24
Fusobacterium nucleatum subsp. nucleatum ATCC 25586 chromosome, complete genome	FUS_NUC_subsp._nucleatum_ATCC_25586	76
Gallibacterium anatis UMN179 chromosome, complete genome	GAL_ANA_UMN179	12
Gardnerella vaginalis 409-05 chromosome, complete genome	GAR_VAG_40905	285
Gemmatimonas aurantiaca T-27, complete genome	GEM_AUR_T27	72
Geobacter bemidjiensis Bem chromosome, complete genome	GEO_BEM_Bem	88
Glaciecola nitratireducens FR1064 chromosome, complete genome	GLA_NIT_FR1064	643
Haemophilus influenzae Rd KW20 chromosome, complete genome	HAE_INF_Rd_KW20	222
Halalkalicoccus jeotgali B3 chromosome, complete genome	HAL_JEO_B3	72
Helicobacter bizzozeronii CIII-1, complete genome	HEL_BIZ_CIII1	13
Helicobacter felis ATCC 49179 chromosome, complete genome	HEL_FEL_ATCC_49179	17695
Helicobacter pylori 26695 chromosome, complete genome	HEL_PYL_26695	19
Herbaspirillum seropedicae SmR1 chromosome, complete genome	HER_SER_SmR1	98
Hirschia baltica ATCC 49814 chromosome, complete genome	HIR_BAL_ATCC_49814	12
Hydrogenobaculum sp. Y04AAS1 chromosome, complete genome	HYD_SP._Y04AAS1	12
Idiomarina loihiensis L2TR chromosome, complete genome	IDI_LOI_L2TR	60
Ignisphaera aggregans DSM 17230 chromosome, complete genome	IGN_AGG_DSM_17230	69
Ilyobacter polytropus DSM 2926 chromosome, complete genome	ILY_POL_DSM_2926	13
Intrasporangium calvum DSM 43043 chromosome, complete genome	INT_CAL_DSM_43043	24
Kitasatospora setae KM-6054, complete genome	KIT_SET_KM6054	12
Ketogulonigenium vulgarum WSH-001 chromosome, complete genome	KET_VUL_WSH001	12
Klebsiella oxytoca KCTC 1686 chromosome, complete genome	KLE_OXY_KCTC_1686	81
Klebsiella pneumoniae subsp. pneumoniae HS11286 chromosome, complete genome	KLE_PNE_subsp._pneumoniae_HS11286	2795
Lactobacillus amylovorus GRL 1112 chromosome, complete genome	LAC_AMY_GRL_1112	156
Lactobacillus casei BD-II chromosome, complete genome	LAC_CAS_BDII	661
Lactobacillus crispatus ST1, complete genome	LAC_CRI_ST1	64
Lactobacillus fermentum CECT 5716 chromosome, complete genome	LAC_FER_CECT_5716	14
Lactococcus garvieae ATCC 49156, complete genome	LAC_GAR_ATCC_49156	70
Lactobacillus kefiranofaciens ZW3 chromosome, complete genome	LAC_KEF_ZW3	12
Lactobacillus plantarum JDM1, complete genome	LAC_PLA_JDM1	12
Lactobacillus reuteri SD2112 chromosome, complete genome	LAC_REU_SD2112	13
Lactobacillus ruminis ATCC 27782 chromosome, complete genome	LAC_RUM_ATCC_27782	188
Lactobacillus salivarius CECT 5713 chromosome, complete genome	LAC_SAL_CECT_5713	72
Legionella longbeachae NSW150 chromosome, complete genome	LEG_LON_NSW150	112
Legionella pneumophila str. Lens, complete genome	LEG_PNE_str._Lens	89
Leifsonia xyli subsp. xyli str. CTCB07 chromosome, complete genome	LEI_XYL_subsp._xyli_str._CTCB07	12
Leptospira biflexa serovar Patoc strain 'Patoc 1 (Ames)' chromosome I, complete sequence	LEP_BIF_serovar_Patoc_strain_Patoc_1_Ames_I	12
Leptospira borgpetersenii serovar Hardjo-bovis JB197 chromosome chromosome 1, complete sequence	LEP_BOR_serovar_Hardjobovis_JB197_1	12
Magnetospirillum magneticum AMB-1 chromosome, complete genome	MAG_MAG_AMB1	12
Megasphaera elsdenii DSM 20460, complete genome	MEG_ELS_DSM_20460	84
Methylococcus capsulatus str. Bath chromosome, complete genome	MET_CAP_str._Bath	12
Methanocaldococcus jannaschii DSM 2661 chromosome, complete genome	MET_JAN_DSM_2661	24
Methanoculleus marisnigri JR1 chromosome, complete genome	MET_MAR_JR1	36
Moorella thermoacetica ATCC 39073 chromosome, complete genome	MOO_THE_ATCC_39073	12
Moraxella catarrhalis RH4 chromosome, complete genome	MOR_CAT_RH4	37
Mycobacterium bovis BCG str. Mexico chromosome, complete genome	MYC_BOV_BCG_str._Mexico	16
Mycoplasma bovis Hubei-1 chromosome, complete genome	MYC_BOV_Hubei1	12
Mycoplasma conjunctivae HRC/581 chromosome, complete genome	MYC_CON_HRC581	12
Mycoplasma crocodyli MP145 chromosome, complete genome	MYC_CRO_MP145	803
Mycoplasma fermentans JER chromosome, complete genome	MYC_FER_JER	24
Mycoplasma gallisepticum str. F chromosome, complete genome	MYC_GAL_str._F	58
Mycobacterium intracellulare MOTT-02 chromosome, complete genome	MYC_INT_MOTT02	12
Mycoplasma leachii 99/014/6, complete genome	MYC_LEA_990146	155
Mycobacterium leprae Br4923 chromosome, complete genome	MYC_LEP_Br4923	15
Mycobacterium massiliense str. GO 06 chromosome, complete genome	MYC_MAS_str._GO_06	155
Mycoplasma penetrans HF-2, complete genome	MYC_PEN_HF2	27
Mycobacterium tuberculosis UT205, complete genome	MYC_TUB_UT205	287
Natrinema sp. J7-2 chromosome, complete genome	NAT_SP._J72	9663
Neisseria meningitidis M01-240355 chromosome, complete genome	NEI_MEN_M01240355	12
Oceanimonas sp. GK1 chromosome, complete genome	OCE_SP._GK1	76
Onion yellows phytoplasma OY-M, complete genome	ONI_YEL_phytoplasma_OYM	6
Pantoea vagans C9-1 chromosome, complete genome	PAN_VAG_C91	15
Parachlamydia acanthamoebae UV-7 chromosome, complete genome	PAR_ACA_UV7	15
Pasteurella multocida subsp. multocida str. 3480 chromosome, complete genome	PAS_MUL_subsp._multocida_str._3480	48
Persephonella marina EX-H1 chromosome, complete genome	PER_MAR_EXH1	12
Photobacterium profundum SS9 chromosome 1, complete genome	PHO_PRO_SS9_1	24
Porphyromonas gingivalis TDC60, complete genome	POR_GIN_TDC60	451
Propionibacterium acnes 266 chromosome, complete genome	PRO_ACN_266	35
Prosthecochloris aestuarii DSM 271 chromosome, complete genome	PRO_AES_DSM_271	24
Prochlorococcus marinus str. MIT 9211, complete genome	PRO_MAR_str._MIT_9211	1710
Prochlorococcus marinus str. MIT 9313 chromosome, complete genome	PRO_MAR_str._MIT_9313	70
Pseudomonas aeruginosa UCBPP-PA14 chromosome, complete genome	PSE_AER_UCBPPPA14	24
Pseudomonas putida DOT-T1E chromosome, complete genome	PSE_PUT_DOTT1E	12
Pseudovibrio sp. FO-BEG1 chromosome, complete genome	PSE_SP._FOBEG1	100
Pseudomonas stutzeri DSM 10701 chromosome, complete genome	PSE_STU_DSM_10701	12
Pyrococcus furiosus COM1 chromosome, complete genome	PYR_FUR_COM1	36
Rahnella aquatilis HX2 chromosome, complete genome	RAH_AQU_HX2	12
Ralstonia solanacearum CFBP2957 chromosome, complete genome	RAL_SOL_CFBP2957	37
Rhodospirillum photometricum DSM 122, complete genome	RHO_PHO_DSM_122	66
Rhodospirillum rubrum F11 chromosome, complete genome	RHO_RUB_F11	12
Rhodobacter sphaeroides 2.4.1 chromosome 1, complete sequence	RHO_SPH_2.4.1_1	1757
Rhodobacter sphaeroides KD131 chromosome 1, complete sequence	RHO_SPH_KD131_1	16
Rickettsia africae ESF-5 chromosome, complete genome	RIC_AFR_ESF5	36
Rickettsia heilongjiangensis 054 chromosome, complete genome	RIC_HEI_054	32
Rickettsia massiliae str. AZT80 chromosome, complete genome	RIC_MAS_str._AZT80	27
Rickettsia prowazekii str. Dachau chromosome, complete genome	RIC_PRO_str._Dachau	36
Rickettsia rickettsii str. Hauke chromosome, complete genome	RIC_RIC_str._Hauke	98
Salmonella enterica subsp. enterica serovar Heidelberg str. B182 chromosome, complete genome	SAL_ENT_subsp._enterica_serovar_Heidelberg_str._B182	67
Serratia proteamaculans 568 chromosome, complete genome	SER_PRO_568	2742
Serratia sp. AS12 chromosome, complete genome	SER_SP._AS12	12
Serratia symbiotica str. 'Cinara cedri' chromosome, complete genome	SER_SYM_str._Cinara_cedri	115
Shewanella oneidensis MR-1 chromosome, complete genome	SHE_ONE_MR1	12
Shewanella sp. MR-7 chromosome, complete genome	SHE_SP._MR7	120
Shewanella violacea DSS12 chromosome, complete genome	SHE_VIO_DSS12	12
Shewanella woodyi ATCC 51908 chromosome, complete genome	SHE_WOO_ATCC_51908	24
Shigella flexneri 2a str. 301 chromosome, complete genome	SHI_FLE_2a_str._301	11
Sideroxydans lithotrophicus ES-1 chromosome, complete genome	SID_LIT_ES1	17
Simkania negevensis Z chromosome chromosome gsn.131, complete sequence	SIM_NEG_Z_gsn.131	24
Sinorhizobium fredii HH103, complete genome	SIN_FRE_HH103	19
Slackia heliotrinireducens DSM 20476 chromosome, complete genome	SLA_HEL_DSM_20476	76
Sodalis glossinidius str. 'morsitans' chromosome, complete genome	SOD_GLO_str._morsitans	12
Staphylococcus aureus subsp. aureus NCTC 8325 chromosome, complete genome	STA_AUR_subsp._aureus_NCTC_8325	49
Staphylococcus carnosus subsp. carnosus TM300 chromosome, complete genome	STA_CAR_subsp._carnosus_TM300	41
Staphylococcus lugdunensis N920143, complete genome	STA_LUG_N920143	12
Staphylococcus pseudintermedius HKU10-03 chromosome, complete genome	STA_PSE_HKU1003	12
Streptococcus gallolyticus subsp. gallolyticus ATCC BAA-2069, complete genome	STR_GAL_subsp._gallolyticus_ATCC_BAA2069	64
Streptomyces hygroscopicus subsp. jinggangensis 5008 chromosome, complete genome	STR_HYG_subsp._jinggangensis_5008	12
Streptococcus parasanguinis FW213 chromosome, complete genome	STR_PAR_FW213	97
Streptococcus equi subsp. equi 4047, complete genome	STR_EQU_subsp._equi_4047	9756
Streptococcus equi subsp. zooepidemicus, complete genome	STR_EQU_subsp._zooepidemicus	57
Streptococcus equi subsp. zooepidemicus ATCC 35246 chromosome, complete genome	STR_EQU_subsp._zooepidemicus_ATCC_35246	492
Streptomyces flavogriseus ATCC 33331 chromosome, complete genome	STR_FLA_ATCC_33331	12
Streptococcus gallolyticus subsp. gallolyticus ATCC 43143, complete genome	STR_GAL_subsp._gallolyticus_ATCC_43143	23869
Streptococcus gallolyticus subsp. gallolyticus ATCC BAA-2069, complete genome	STR_GAL_subsp._gallolyticus_ATCC_BAA2069	24
Streptococcus pneumoniae ST556 chromosome, complete genome	STR_PNE_ST556	155
Streptococcus pyogenes MGAS1882 chromosome, complete genome	STR_PYO_MGAS1882	48
Streptococcus pyogenes NZ131 chromosome, complete genome	STR_PYO_NZ131	16
Sulfurihydrogenibium azorense Az-Fu1 chromosome, complete genome	SUL_AZO_AzFu1	15
Sulfolobus islandicus HVE10/4 chromosome, complete genome	SUL_ISL_HVE104	123
Symbiobacterium thermophilum IAM 14863 chromosome, complete genome	SYM_THE_IAM_14863	874
Synechococcus sp. JA-2-3B'a(2-13) chromosome, complete genome	SYN_SP._JA23Ba213	12
Synechococcus sp. RCC307 chromosome, complete genome	SYN_SP._RCC307	74
Taylorella asinigenitalis MCE3 chromosome, complete genome	TAY_ASI_MCE3	346
Teredinibacter turnerae T7901 chromosome, complete genome	TER_TUR_T7901	48
Thermomicrobium roseum DSM 5159 chromosome, complete genome	THE_ROS_DSM_5159	36
Thermus thermophilus HB8 chromosome, complete genome	THE_THE_HB8	16
Thioalkalivibrio sp. K90mix chromosome, complete genome	THI_SP._K90mix	12
Treponema azotonutricium ZAS-9 chromosome, complete genome	TRE_AZO_ZAS9	34
Treponema pallidum subsp. pallidum DAL-1 chromosome, complete genome	TRE_PAL_subsp._pallidum_DAL1	113
Treponema pallidum subsp. pallidum SS14, complete genome	TRE_PAL_subsp._pallidum_SS14	12
Treponema pallidum subsp. pallidum str. Chicago chromosome, complete genome	TRE_PAL_subsp._pallidum_str._Chicago	72
Treponema pallidum subsp. pallidum str. Nichols chromosome, complete genome	TRE_PAL_subsp._pallidum_str._Nichols	11
Treponema paraluiscuniculi Cuniculi A chromosome, complete genome	TRE_PAR_Cuniculi_A	16
Treponema primitia ZAS-2 chromosome, complete genome	TRE_PRI_ZAS2	47
Treponema succinifaciens DSM 2489 chromosome, complete genome	TRE_SUC_DSM_2489	668
Vibrio anguillarum 775 chromosome I, complete sequence	VIB_ANG_775_I	29
Vibrio cholerae O1 biovar El Tor str. N16961 chromosome chromosome I, complete sequence	VIB_CHO_O1_biovar_El_Tor_str._N16961_I	24
Vibrio fischeri MJ11 chromosome I, complete sequence	VIB_FIS_MJ11_I	90
Vibrio vulnificus CMCP6 chromosome I, complete sequence	VIB_VUL_CMCP6_I	136
Wolbachia endosymbiont of Culex quinquefasciatus Pel chromosome, complete genome	WOL_END_of_Culex_quinquefasciatus_Pel	12
Xanthomonas campestris pv. campestris str. ATCC 33913 chromosome, complete genome	XAN_CAM_pv._campestris_str._ATCC_33913	12
Xenorhabdus nematophila ATCC 19061 chromosome, complete genome	XEN_NEM_ATCC_19061	6526
Xylanimonas cellulosilytica DSM 15894 chromosome, complete genome	XYL_CEL_DSM_15894	12
Xylella fastidiosa 9a5c chromosome, complete genome	XYL_FAS_9a5c	110
Yersinia enterocolitica subsp. palearctica 105.5R(r) chromosome, complete genome	YER_ENT_subsp._palearctica_105.5Rr	264
Yersinia pseudotuberculosis IP 31758 chromosome, complete genome	YER_PSE_IP_31758	72

## Sheet: Table S7
Table S7
Sr. No	Genera	# of strains	# of species
1	Treponema	13	7
2	Rickettsia	40	20
3	Mycobacterium	42	17
4	Ureaplasma	3	2
5	Borrelia	14	9
6	Francisella	16	6
7	Bacillus	53	18
8	Caldicellulosiruptor	8	8
9	Neorickettsia	2	2
10	Brachyspira	4	4
11	Burkholderia	32	14
12	Acidiphilium	2	2
13	Thermoanaerobacter	10	9
14	Listeria	17	5
15	Brucella	18	7
16	Myxococcus	2	2
17	Bordetella	6	5
18	Streptococcus	85	22
19	Dictyoglomus	2	2
20	Haloarcula	2	2
21	Helicobacter	46	8
22	Methanothermobacter	2	2
23	Neisseria	18	3
24	Sulfolobus	13	4
25	Geobacillus	9	5
26	Geobacter	9	6
27	Methanocaldococcus	5	5
28	Staphylothermus	2	2
29	Roseobacter	2	2
30	Anaplasma	4	3
31	Chloroflexus	3	3
32	Candidatus	40	29
33	Bifidobacterium	25	6
34	Lactobacillus	40	19
35	Shewanella	24	14
36	Aeromonas	3	3
37	Wolbachia	4	2
38	Vulcanisaeta	2	2
39	Methylobacterium	8	6
40	Psychrobacter	3	3
41	Caulobacter	4	3
42	Acidovorax	4	4
43	Taylorella	3	2
44	Xanthomonas	12	4
45	Mesorhizobium	3	3
46	Pseudomonas	33	10
47	Streptomyces	11	10
48	Acidithiobacillus	4	3
49	Pyrobaculum	6	6
50	Staphylococcus	40	7
51	Thermus	6	3
52	Salinispora	2	2
53	Serratia	5	4
54	Thermoplasma	2	2
55	Sphingobium	3	3
56	Corynebacterium	41	11
57	Desulfurococcus	3	3
58	Methanosarcina	3	3
59	Prevotella	4	4
60	Yersinia	19	3
61	Metallosphaera	2	2
62	Chlamydophila	16	6
63	Nitrosomonas	4	3
64	Bartonella	6	6
65	Candidatus	40	29
66	Deinococcus	6	6
67	Bacteroides	7	5
68	Methanococcus	8	4
69	Fervidobacterium	2	2
70	Arcobacter	4	3
71	Leuconostoc	6	5
72	Campylobacter	14	6
73	Thermosipho	2	2
74	Cupriavidus	3	3
75	Edwardsiella	3	2
76	Pyrococcus	7	5
77	Thermoanaerobacterium	2	2
78	Vibrio	20	9
79	Erwinia	7	5
80	Pectobacterium	3	3
81	Legionella	9	2
82	Rhizobium	5	2
83	Desulfovibrio	11	7
84	Rothia	2	2
85	Ehrlichia	5	3
86	Chlorobaculum	1	1
87	Acidaminococcus	2	2
88	Thermotoga	7	7
89	Nitrobacter	2	2
90	Methanocella	3	3
91	Mycoplasma	41	24
92	Sulfurimonas	2	2
93	Dickeya	4	2
94	Methylotenera	2	2
95	Cronobacter	3	2
96	Clostridium	43	18
97	Flavobacterium	5	5
98	Aliivibrio	1	1
99	Xenorhabdus	2	2
100	Sinorhizobium	8	3
101	Meiothermus	2	2
102	Archaeoglobus	3	3
103	Ralstonia	8	3
104	Acinetobacter	13	4
105	Aggregatibacter	3	2
106	Sphaerochaeta	1	1
107	Gordonia	2	2
108	Rhodococcus	4	4
109	Klebsiella	8	3
110	Nocardia	2	2
111	Cellulophaga	2	2
112	Gluconacetobacter	3	2
113	Rhodospirillum	4	3
114	Selenomonas	2	2
115	Lactococcus	9	2
116	Thermococcus	8	6
117	Shigella	9	4
118	Leptospira	7	3
119	Candidatus	40	29
120	Pedobacter	2	2
121	Haemophilus	14	5
122	Methanosaeta	3	3
123	Pantoea	6	3
124	Desulfotomaculum	5	5
125	Capnocytophaga	2	2
126	Pediococcus	2	2
127	Paenibacillus	9	4
128	Enterobacter	7	4
129	Methanobrevibacter	2	2
130	Enterococcus	7	3
131	Planctomyces	2	2
132	Salmonella	27	2
133	Arthrobacter	5	5
134	Marinomonas	3	3
135	Rhodobacter	5	2
136	Alkaliphilus	2	2
137	Propionibacterium	10	3
138	Cellulomonas	2	2
139	Blattabacterium	5	1
140	Nitrosococcus	3	3
141	Chlorobium	7	6
142	Eubacterium	3	3
143	Chlamydia	22	2
144	Porphyromonas	4	2
145	Agrobacterium	4	4
146	Thermoproteus	3	3
147	Actinobacillus	4	2
148	Spirochaeta	7	6
149	Pseudoxanthomonas	2	2
150	Pseudoalteromonas	3	3
151	Pelodictyon	1	1
152	Escherichia	56	47
153	Pelobacter	2	2
154	Citrobacter	2	2
Total		1534	804

## Sheet: Table S8
Table S8
	HC1 Dataset
Bacterial genome	Species code	KEGG code	Orginal Abundance	Number of reads	Corrected Abundance	Estimated Abundance
Acidovorax avenae subsp. avenae ATCC 19860 chromosome, complete genome	ACI_AVE_subsp._avenae_ATCC_19860	aaa	1	15244	1.06837	1.03439
Anaplasma centrale str. Israel chromosome, complete genome	ANA_CEN_str._Israel	acn	1	3261	0.99794	0.966201
Azotobacter vinelandii DJ chromosome, complete genome	AZO_VIN_DJ	avn	1	14500	1.06741	1.03346
Bacillus atrophaeus 1942 chromosome, complete genome	BAC_ATR_1942	bae	1	11738	1.0848	1.0503
Bacillus cereus E33L chromosome, complete genome	BAC_CER_E33L	bcz	1	15791	1.12589	1.09008
Bacillus subtilis BSn5 chromosome, complete genome	BAC_SUB_BSn5	bsn	1	11063	1.07494	1.04075
Bacillus thuringiensis BMB171 chromosome, complete genome	BAC_THU_BMB171	btb	1	15250	1.11815	1.08259
Baumannia cicadellinicola str. Hc (Homalodisca coagulata), complete genome	BAU_CIC_str._Hc_Homalodisca_coagulata	bci	1	1854	0.976439	0.945384
Chloroflexus aggregans DSM 9485 chromosome, complete genome	CHL_AGG_DSM_9485	cag	1	12661	1.10333	1.06823
Desulfobacterium autotrophicum HRM2 chromosome, complete genome	DES_AUT_HRM2	dat	1	15290	1.13428	1.0982
Delftia acidovorans SPH-1 chromosome, complete genome	DEL_ACI_SPH1	dac	1	18776	1.14489	1.10848
Desulfurobacterium thermolithotrophum DSM 11699 chromosome, complete genome	DES_THE_DSM_11699	dte	1	4167	0.965202	0.934505
Deinococcus geothermalis DSM 11300, complete genome	DEI_GEO_DSM_11300	dge	1	8775	0.980219	0.949044
Exiguobacterium sibiricum 255-15 chromosome, complete genome	EXI_SIB_25515	esi	1	8218	1.02118	0.988704
Edwardsiella tarda EIB202 chromosome, complete genome	EDW_TAR_EIB202	etr	1	10281	1.03172	0.99891
Flavobacterium johnsoniae UW101 chromosome, complete genome	FLA_JOH_UW101	fjo	1	16477	1.14211	1.10579
Granulibacter bethesdensis CGDNIH1 chromosome, complete genome	GRA_BET_CGDNIH1	gbe	1	7319	1.00606	0.974064
Gloeobacter violaceus PCC 7421 chromosome, complete genome	GLO_VIO_PCC_7421	gvi	1	12591	1.05444	1.0209
Helicobacter acinonychis str. Sheeba chromosome, complete genome	HEL_ACI_str._Sheeba	hac	1	4209	0.967486	0.936715
Chlorobium phaeovibrioides DSM 265 chromosome, complete genome	CHL_PHA_DSM_265	pvi	1	10630	0.999562	0.967772
Haemophilus influenzae Rd KW20 chromosome, complete genome	HAE_INF_Rd_KW20	hin	1	9892	0.981073	0.949871
Halomonas elongata DSM 2581 chromosome, complete genome	HAL_ELO_DSM_2581	hel	1	21952	1.02039	0.98794
Helicobacter hepaticus ATCC 51449 chromosome, complete genome	HEL_HEP_ATCC_51449	hhe	1	9724	0.974204	0.943219
Helicobacter mustelae 12198 chromosome, complete genome	HEL_MUS_12198	hms	1	8530	0.973382	0.942424
Herminiimonas arsenicoxydans chromosome, complete genome	HER_ARS_	har	1	18508	1.03589	1.00294
Kineococcus radiotolerans SRS30216 chromosome, complete genome	KIN_RAD_SRS30216	kra	1	26790	1.0018	0.969936
Kribbella flavida DSM 17836 chromosome, complete genome	KRI_FLA_DSM_17836	kfl	1	40966	1.16975	1.13254
Macrococcus caseolyticus JCSC5402, complete genome	MAC_CAS_JCSC5402	mcl	1	11998	0.995828	0.964156
Methylococcus capsulatus str. Bath chromosome, complete genome	MET_CAP_str._Bath	mca	1	17860	1.01821	0.985828
Methylobacterium extorquens PA1 chromosome, complete genome	MET_EXT_PA1	mex	1	29572	1.06608	1.03217
Methanocaldococcus fervens AG86 chromosome, complete genome	MET_FER_AG86	mfe	1	8146	0.964486	0.933811
Methanothermus fervidus DSM 2088 chromosome, complete genome	MET_FER_DSM_2088	mfv	1	6720	0.964009	0.933349
Methanosphaera stadtmanae DSM 3091 chromosome, complete genome	MET_STA_DSM_3091	mst	1	9552	0.95651	0.926089
Micrococcus luteus NCTC 2665, complete genome	MIC_LUT_NCTC_2665	mlu	1	13518	0.95956	0.929042
Moorella thermoacetica ATCC 39073 chromosome, complete genome	MOO_THE_ATCC_39073	mta	1	14208	1.00149	0.969634
Mycoplasma crocodyli MP145 chromosome, complete genome	MYC_CRO_MP145	mcd	1	5050	0.957247	0.926802
Mycobacterium leprae TN chromosome, complete genome	MYC_LEP_TN	mle	1	17664	1.03732	1.00433
Nitrosomonas europaea ATCC 19718 chromosome, complete genome	NIT_EUR_ATCC_19718	neu	1	15200	1.01301	0.980789
Nitrosococcus oceani ATCC 19707 chromosome, complete genome	NIT_OCE_ATCC_19707	noc	1	19036	1.05909	1.02541
Nitrobacter winogradskyi Nb-255 chromosome, complete genome	NIT_WIN_Nb255	nwi	1	18388	0.993401	0.961806
Oceanobacillus iheyensis HTE831 chromosome, complete genome	OCE_IHE_HTE831	oih	1	19622	1.04001	1.00693
Pantoea ananatis LMG 20103 chromosome, complete genome	PAN_ANA_LMG_20103	pam	1	25422	1.11647	1.08096
Pantoea vagans C9-1 chromosome, complete genome	PAN_VAG_C91	pva	1	26422	1.05296	1.01947
Pedobacter saltans DSM 12145 chromosome, complete genome	PED_SAL_DSM_12145	psn	1	25054	1.06691	1.03298
Phenylobacterium zucineum HLK1 chromosome, complete genome	PHE_ZUC_HLK1	pzu	1	23670	0.995996	0.964318
Porphyromonas gingivalis W83 chromosome, complete genome	POR_GIN_W83	pgi	1	12666	1.00172	0.969864
Prevotella ruminicola 23 chromosome, complete genome	PRE_RUM_23	pru	1	19564	1.05309	1.0196
Pseudoxanthomonas suwonensis 11-1 chromosome, complete genome	PSE_SUW_111	psu	1	18480	0.975174	0.944159
Pyrobaculum arsenaticum DSM 13514 chromosome, complete genome	PYR_ARS_DSM_13514	pas	1	11464	1.00162	0.969765
Pyrobaculum islandicum DSM 4184 chromosome, complete genome	PYR_ISL_DSM_4184	pis	1	9872	0.994401	0.962775
Rhodospirillum rubrum ATCC 11170 chromosome, complete genome	RHO_RUB_ATCC_11170	rru	1	23818	1.01613	0.983815
Rickettsia akari str. Hartford chromosome, complete genome	RIC_AKA_str._Hartford	rak	1	6654	0.966877	0.936126
Saccharopolyspora erythraea NRRL 2338 chromosome, complete genome	SAC_ERY_NRRL_2338	sen	1	44390	1.16813	1.13097
Serratia proteamaculans 568 chromosome, complete genome	SER_PRO_568	spe	1	29704	1.12338	1.08765
Shewanella denitrificans OS217, complete genome	SHE_DEN_OS217	sdn	1	24570	1.10567	1.07051
Shewanella piezotolerans WP3 chromosome, complete genome	SHE_PIE_WP3	swp	1	29168	1.17078	1.13355
Shewanella sediminis HAW-EB3 chromosome, complete genome	SHE_SED_HAWEB3	sse	1	29822	1.18747	1.1497
Sphingomonas wittichii RW1 chromosome, complete genome	SPH_WIT_RW1	swi	1	31972	1.04511	1.01187
Spirochaeta smaragdinae DSM 11293 chromosome, complete genome	SPI_SMA_DSM_11293	ssm	1	25154	1.11856	1.08299
Staphylococcus pseudintermedius HKU10-03 chromosome, complete genome	STA_PSE_HKU1003	ssd	1	14146	1.00252	0.970637
Streptococcus pyogenes MGAS2096 chromosome, complete genome	STR_PYO_MGAS2096	spj	1	10056	0.989316	0.957852
Streptococcus thermophilus LMG 18311 chromosome, complete genome	STR_THE_LMG_18311	stl	1	9712	0.987422	0.956018
Syntrophomonas wolfei subsp. wolfei str. Goettingen chromosome, complete genome	SYN_WOL_subsp._wolfei_str._Goettingen	swo	1	15870	1.01618	0.983859
Thermosipho africanus TCF52B, complete genome	THE_AFR_TCF52B	taf	1	10900	0.969119	0.938297
Thermococcus barophilus MP chromosome, complete genome	THE_BAR_MP	tba	1	11158	0.996996	0.965287
Thermococcus gammatolerans EJ3 chromosome, complete genome	THE_GAM_EJ3	tga	1	11056	0.995275	0.963621
Thermococcus kodakarensis KOD1 chromosome, complete genome	THE_KOD_KOD1	tko	1	11290	0.997398	0.965677
Thermus thermophilus HB8 chromosome, complete genome	THE_THE_HB8	ttj	1	11438	0.956233	0.925821
Treponema denticola ATCC 35405 chromosome, complete genome	TRE_DEN_ATCC_35405	tde	1	15368	0.999273	0.967492
Ureaplasma urealyticum serovar 10 str. ATCC 33699 chromosome, complete genome	URE_URE_serovar_10_str._ATCC_33699	uue	1	4726	0.956175	0.925764
Xanthomonas campestris pv. campestris str. B100 chromosome, complete genome	XAN_CAM_pv._campestris_str._B100	xca	1	27452	1.05883	1.02516
Total			71	1132029	73.3323	71
	HC2 Dataset
Bacterial genome	Species code	KEGG code	Orginal Abundance	Number of reads	Corrected Abundance	Estimated Abundance
Acaryochloris marina MBIC11017 chromosome, complete genome	ACA_MAR_MBIC11017	amr	1	24293	1.18337	1.14485
Aeropyrum pernix K1, complete genome	AER_PER_K1	ape	1	4851	0.989461	0.957257
Aeromonas salmonicida subsp. salmonicida A449, complete genome	AER_SAL_subsp._salmonicida_A449	asa	1	14645	1.08334	1.04808
Agrobacterium tumefaciens str. C58 chromosome circular, complete sequence	AGR_TUM_str._C58_circular	atu	1	16486	1.04788	1.01377
Anaplasma phagocytophilum HZ, complete genome	ANA_PHA_HZ	aph	1	4275	0.98244	0.950464
Bacillus anthracis str. Ames chromosome, complete genome	BAC_ANT_str._Ames	ban	1	15187	1.11669	1.08035
Bacillus cellulosilyticus DSM 2522 chromosome, complete genome	BAC_CEL_DSM_2522	bco	1	13602	1.07807	1.04298
Bacillus cereus Q1 chromosome, complete genome	BAC_CER_Q1	bcq	1	15998	1.1273	1.09061
Bacillus halodurans C-125 chromosome, complete genome	BAC_HAL_C125	bha	1	12209	1.09214	1.05659
Bacteroides salanitronis DSM 18170 chromosome, complete genome	BAC_SAL_DSM_18170	bsa	1	12518	1.09733	1.06161
Bacteroides vulgatus ATCC 8482 chromosome, complete genome	BAC_VUL_ATCC_8482	bvu	1	15001	1.17391	1.1357
Bartonella quintana str. Toulouse, complete genome	BAR_QUI_str._Toulouse	bqu	1	4594	0.984931	0.952874
Bifidobacterium bifidum PRL2010 chromosome, complete genome	BIF_BIF_PRL2010	bbp	1	6434	0.985628	0.953548
Bordetella bronchiseptica RB50 chromosome, complete genome	BOR_BRO_RB50	bbr	1	15512	1.05505	1.02071
Borrelia hermsii DAH chromosome, complete genome	BOR_HER_DAH	bhr	1	2680	0.962333	0.931011
Borrelia recurrentis A1, complete genome	BOR_REC_A1	bre	1	3609	0.959084	0.927868
Borrelia turicatae 91E135 chromosome, complete genome	BOR_TUR_91E135	btu	1	2665	0.960687	0.929419
Brevibacillus brevis NBRC 100599, complete genome	BRE_BRE_NBRC_100599	bbe	1	18767	1.19648	1.15754
Burkholderia rhizoxinica HKI 454 chromosome, complete genome	BUR_RHI_HKI_454	brh	1	10896	1.00216	0.969539
Carboxydothermus hydrogenoformans Z-2901 chromosome, complete genome	CAR_HYD_Z2901	chy	1	6977	0.99542	0.963022
Caulobacter segnis ATCC 21756 chromosome, complete genome	CAU_SEG_ATCC_21756	cse	1	13526	1.03371	1.00006
Citrobacter koseri ATCC BAA-895 chromosome, complete genome	CIT_KOS_ATCC_BAA895	cko	1	13758	1.12501	1.08839
Citrobacter rodentium ICC168, complete genome	CIT_ROD_ICC168	cro	1	15818	1.12319	1.08664
Clostridium botulinum B1 str. Okra chromosome, complete genome	CLO_BOT_B1_str._Okra	cbb	1	12364	1.008	0.975194
Clostridium cellulovorans 743B chromosome, complete genome	CLO_CEL_743B	ccb	1	15725	1.10341	1.06749
Clostridium ljungdahlii DSM 13528 chromosome, complete genome	CLO_LJU_DSM_13528	clj	1	13452	1.05027	1.01608
Corynebacterium glutamicum ATCC 13032, complete genome	COR_GLU_ATCC_13032_2	cgb	1	9537	1.05096	1.01675
Corynebacterium jeikeium K411 chromosome, complete genome	COR_JEI_K411	cjk	1	7196	0.997472	0.965007
Corynebacterium urealyticum DSM 7109 chromosome, complete genome	COR_URE_DSM_7109	cur	1	6883	0.991696	0.959419
Dehalococcoides ethenogenes 195, complete genome	DEH_ETH_195	det	1	4270	0.976545	0.944761
Desulfotomaculum acetoxidans DSM 771 chromosome, complete genome	DES_ACE_DSM_771	dae	1	13672	1.11276	1.07654
Desulfurispirillum indicum S5 chromosome, complete genome	DES_IND_S5	din	1	8508	1.02068	0.987457
Desulfovibrio salexigens DSM 2638 chromosome, complete genome	DES_SAL_DSM_2638	dsa	1	12464	1.10853	1.07245
Enterococcus faecalis V583 chromosome, complete genome	ENT_FAE_V583	efa	1	10220	1.03695	1.0032
Eubacterium limosum KIST612 chromosome, complete genome	EUB_LIM_KIST612	elm	1	12426	1.10497	1.069
Fervidobacterium nodosum Rt17-B1 chromosome, complete genome	FER_NOD_Rt17B1	fno	1	5662	0.982098	0.950134
Fibrobacter succinogenes subsp. succinogenes S85 chromosome, complete genome	FIB_SUC_subsp._succinogenes_S85_1	fsu	1	11164	1.07548	1.04047
Finegoldia magna ATCC 29328 chromosome, complete genome	FIN_MAG_ATCC_29328	fma	1	5772	0.976046	0.944278
Francisella novicida U112 chromosome, complete genome	FRA_NOV_U112	ftn	1	5549	0.977502	0.945687
Geobacter sulfurreducens PCA chromosome, complete genome	GEO_SUL_PCA	gsu	1	11081	1.0619	1.02734
Gluconacetobacter diazotrophicus PAl 5 chromosome, complete genome	GLU_DIA_PAl_5_2	gdj	1	11374	1.00456	0.97186
Haemophilus influenzae PittGG chromosome, complete genome	HAE_INF_PittGG	hiq	1	5483	0.983514	0.951503
Hydrogenobacter thermophilus TK-6, complete genome	HYD_THE_TK6_1	hth	1	5064	0.986634	0.954522
Intrasporangium calvum DSM 43043 chromosome, complete genome	INT_CAL_DSM_43043	ica	1	11692	1.00766	0.974864
Lactobacillus crispatus ST1, complete genome	LAC_CRI_ST1	lcr	1	5935	0.990593	0.958352
Lactococcus lactis subsp. lactis KF147 chromosome, complete genome	LAC_LAC_subsp._lactis_KF147	llk	1	7658	0.997466	0.965001
Methylobacillus flagellatus KT, complete genome	MET_FLA_KT	mfa	1	8633	1.01842	0.985274
Methanosarcina mazei Go1 chromosome, complete genome	MET_MAZ_Go1	mma	1	11901	1.0801	1.04494
Methylobacterium populi BJ001 chromosome, complete genome	MET_POP_BJ001	mpo	1	16993	1.09162	1.05609
Mycoplasma arthritidis 158L3-1, complete genome	MYC_ART_158L31	mat	1	2384	0.959032	0.927818
Mycoplasma capricolum subsp. capricolum ATCC 27343 chromosome, complete genome	MYC_CAP_subsp._capricolum_ATCC_27343	mcp	1	2934	0.96582	0.934386
Mycoplasma conjunctivae HRC/581 chromosome, complete genome	MYC_CON_HRC581	mco	1	2457	0.956153	0.925033
Mycoplasma gallisepticum str. R(low) chromosome, complete genome	MYC_GAL_str._Rlow	mga	1	2943	0.959185	0.927967
Mycoplasma genitalium G37, complete genome	MYC_GEN_G37	mge	1	1685	0.9611	0.929819
Mycoplasma hyorhinis HUB-1 chromosome, complete genome	MYC_HYO_HUB1	mhr	1	2439	0.954839	0.923762
Mycoplasma mobile 163K, complete genome	MYC_MOB_163K	mmo	1	2258	0.954936	0.923856
Mycoplasma pulmonis UAB CTIP, complete genome	MYC_PUL_UAB_CTIP	mpu	1	2800	0.954869	0.92379
Mycoplasma synoviae 53, complete genome	MYC_SYN_53	msy	1	2323	0.95482	0.923743
Myxococcus xanthus DK 1622 chromosome, complete genome	MYX_XAN_DK_1622	mxa	1	26554	1.18769	1.14904
Natranaerobius thermophilus JW/NM-WN-LF chromosome, complete genome	NAT_THE_JWNMWNLF	nth	1	9272	1.02519	0.991826
Nautilia profundicola AmH chromosome, complete genome	NAU_PRO_AmH	nam	1	4871	0.970279	0.938699
Neisseria gonorrhoeae NCCP11945 chromosome, complete genome	NEI_GON_NCCP11945	ngk	1	6497	0.982334	0.950361
Nitrosococcus halophilus Nc4 chromosome, complete genome	NIT_HAL_Nc4	nhl	1	12043	1.09403	1.05842
Opitutus terrae PB90-1 chromosome, complete genome	OPI_TER_PB901	ote	1	17309	1.14497	1.10771
Pelotomaculum thermopropionicum SI chromosome, complete genome	PEL_THE_SI	pth	1	8790	1.0234	0.990095
Petrotoga mobilis SJ95 chromosome, complete genome	PET_MOB_SJ95	pmo	1	6303	0.983554	0.951543
Photorhabdus asymbiotica subsp. asymbiotica ATCC 43949 chromosome, complete genome	PHO_ASY_subsp._asymbiotica_ATCC_43949	pay	1	14800	1.1523	1.1148
Polaromonas naphthalenivorans CJ2 chromosome, complete genome	POL_NAP_CJ2	pna	1	15591	1.06248	1.0279
Polynucleobacter necessarius subsp. necessarius STIR1 chromosome, complete genome	POL_NEC_subsp._necessarius_STIR1	pne	1	4534	1.00707	0.974296
Pseudomonas aeruginosa UCBPP-PA14 chromosome, complete genome	PSE_AER_UCBPPPA14	pau	1	18994	1.15522	1.11762
Pseudomonas entomophila L48 chromosome, complete genome	PSE_ENT_L48	pen	1	17109	1.12918	1.09243
Pseudomonas putida F1 chromosome, complete genome	PSE_PUT_F1	ppf	1	17316	1.16351	1.12564
Pyrococcus abyssi GE5 chromosome, complete genome	PYR_ABY_GE5	pab	1	5138	0.999261	0.966738
Rhodopseudomonas palustris CGA009 chromosome, complete genome	RHO_PAL_CGA009	rpa	1	15885	1.08509	1.04977
Rickettsia conorii str. Malish 7, complete genome	RIC_CON_str._Malish_7	rco	1	3686	0.965882	0.934445
Rickettsia rickettsii str. 'Sheila Smith' chromosome, complete genome	RIC_RIC_str._Sheila_Smith	rri	1	3654	0.966863	0.935394
Robiginitalea biformata HTCC2501 chromosome, complete genome	ROB_BIF_HTCC2501	rbi	1	10257	1.05517	1.02082
Rothia mucilaginosa DY-18 chromosome, complete genome	ROT_MUC_DY18	rmu	1	6579	0.996209	0.963785
Shigella dysenteriae Sd197, complete genome	SHI_DYS_Sd197	sdy	1	13251	1.06494	1.03028
Sodalis glossinidius str. 'morsitans' chromosome, complete genome	SOD_GLO_str._morsitans	sgl	1	12471	1.0841	1.04882
Starkeya novella DSM 506 chromosome, complete genome	STA_NOV_DSM_506	sno	1	13844	1.03027	0.996734
Stenotrophomonas maltophilia K279a chromosome, complete genome	STE_MAL_K279a	sml	1	14094	1.05085	1.01665
Streptococcus uberis 0140J chromosome, complete genome	STR_UBE_0140J	sub	1	5382	0.987206	0.955075
Sulfurimonas autotrophica DSM 16294 chromosome, complete genome	SUL_AUT_DSM_16294	sua	1	6256	0.986122	0.954026
Synechococcus elongatus PCC 6301 chromosome, complete genome	SYN_ELO_PCC_6301	syc	1	7834	1.01616	0.983091
Syntrophobacter fumaroxidans MPOB chromosome, complete genome	SYN_FUM_MPOB	sfu	1	14498	1.11333	1.07709
Thermoanaerobacter brockii subsp. finnii Ako-1 chromosome, complete genome	THE_BRO_subsp._finnii_Ako1	tbo	1	6813	0.986328	0.954226
Thermomonospora curvata DSM 43183 chromosome, complete genome	THE_CUR_DSM_43183	tcu	1	16383	1.06039	1.02587
Thermotoga lettingae TMO chromosome, complete genome	THE_LET_TMO	tle	1	6204	0.997819	0.965343
Thermosipho melanesiensis BI429 chromosome, complete genome	THE_MEL_BI429	tme	1	5564	0.971061	0.939456
Thermococcus onnurineus NA1 chromosome, complete genome	THE_ONN_NA1	ton	1	5368	1.00168	0.969077
Thermus scotoductus SA-01 chromosome, complete genome	THE_SCO_SA01	tsc	1	6843	0.962492	0.931166
Thermococcus sibiricus MM 739, complete genome	THE_SIB_MM_739	tsi	1	5363	0.995987	0.963571
Thermus thermophilus HB27, complete genome	THE_THE_HB27	tth	1	6181	0.95484	0.923763
Xylella fastidiosa M23 chromosome, complete genome	XYL_FAS_M23	xfn	1	7478	1.01062	0.977723
Total			95	916211	98.196	95

## Sheet: Table S9
Table S9
Bacterial genome	Species code	Orginal Abundance	metasim reads	Observed abundance	Corrected Abundance	Estimated Abundance
Acidithiobacillus ferrooxidans ATCC 23270	ACI_FER_ATCC_23270	0.3	5442	0.195093	0.340565	0.332681
Aequorivita sublithincola DSM 14238 chromosome	AEQ_SUB_DSM_14238	0.5	15711	0.644619	0.623023	0.608599
Alistipes finegoldii DSM 17242 chromosome	ALI_FIN_DSM_17242	0.4	13487	0.493453	0.490979	0.479612
Anaplasma marginale str. Florida	ANA_MAR_str._Florida	3	54069	2.20437	2.9273	2.85953
Anaerobaculum mobile DSM 13181 chromosome	ANA_MOB_DSM_13181	6	194160	4.21602	4.74059	4.63084
Aquifex aeolicus VF5	AQU_AEO_VF5	0.5	6883	0.232872	0.630459	0.615863
Bacillus licheniformis ATCC 14580 chromosome	BAC_LIC_ATCC_14580_1	0.3	11399	0.343466	0.386961	0.378002
Bacillus selenitireducens MLS10 chromosome	BAC_SEL_MLS10	0.5	16146	0.446115	0.579538	0.566121
Bartonella clarridgeiae 73	BAR_CLA_73	1.8	27306	1.7042	1.91153	1.86727
Bartonella tribocorum CIP 105476 chromosome	BAR_TRI_CIP_105476	0.3	7058	0.439774	0.420026	0.410302
Beutenbergia cavernae DSM 12333 chromosome	BEU_CAV_DSM_12333	4	250544	4.01095	3.41412	3.33508
Bifidobacterium animalis subsp. lactis CNCM I-2494 chromosome	BIF_ANI_subsp._lactis_CNCM_I2494	0.2	3540	0.181604	0.325333	0.317801
Bifidobacterium longum DJO10A chromosome	BIF_LON_DJO10A	0.5	10697	0.511111	0.61481	0.600576
Bifidobacterium longum subsp. longum KACC 91563 chromosome	BIF_LON_subsp._longum_KACC_91563	0.4	8575	0.413735	0.530022	0.517751
Bradyrhizobium japonicum USDA 6	BRA_JAP_USDA_6	0.9	66381	1.55451	1.0218	0.998145
Buchnera aphidicola str. TLW03 (Acyrthosiphon pisum) chromosome	BUC_APH_str._TLW03_Acyrthosiphon_pisum	0.4	2286	0.360779	0.475749	0.464735
Burkholderia mallei ATCC 23344 chromosome 1, complete sequence	BUR_MAL_ATCC_23344_1	0.2	6291	0.588738	0.30944	0.302276
Burkholderia phymatum STM815 chromosome 1, complete sequence	BUR_PHY_STM815_1	0.4	12365	0.637921	0.525655	0.513486
Burkholderia sp. CCGE1002 chromosome 1, complete sequence	BUR_SP._CCGE1002_1	0.3	9270	0.578169	0.430782	0.420809
Burkholderia vietnamiensis G4 chromosome 1, complete sequence	BUR_VIE_G4_1	0.8	26126	1.13828	0.919371	0.898086
Campylobacter lari RM2100	CAM_LAR_RM2100	0.5	6868	0.690117	0.630275	0.615684
Candidatus Pelagibacter sp. IMCC9063 chromosome	CAN_PEL_sp._IMCC9063	0.5	5627	0.493503	0.620413	0.60605
Chlamydophila psittaci RD1	CHL_PSI_RD1	0.6	3127	0.218179	0.691837	0.67582
Clostridium sp. SY8519	CLO_SP._SY8519	0.7	17862	0.710985	0.830858	0.811623
Colwellia psychrerythraea 34H chromosome	COL_PSY_34H	0.7	28821	0.785709	0.72888	0.712006
Coprothermobacter proteolyticus DSM 5265 chromosome	COP_PRO_DSM_5265	0.7	8965	0.14274	0.829466	0.810262
Corynebacterium aurimucosum ATCC 700975	COR_AUR_ATCC_700975	6	99631	4.2215	4.32149	4.22144
Cyclobacterium marinum DSM 745 chromosome	CYC_MAR_DSM_745	0.3	16743	0.531942	0.428629	0.418706
Delftia acidovorans SPH-1 chromosome	DEL_ACI_SPH1	0.3	18134	0.979562	0.430475	0.420509
Desulfovibrio alaskensis G20 chromosome	DES_ALA_G20	0.7	23451	0.828447	0.830226	0.811005
Desulfovibrio desulfuricans ND132 chromosome	DES_DES_ND132	0.2	6940	0.526566	0.329438	0.321811
Desulfurispirillum indicum S5 chromosome	DES_IND_S5	0.6	15858	0.60349	0.712556	0.69606
Enterobacter cloacae subsp. cloacae ATCC 13047 chromosome	ENT_CLO_subsp._cloacae_ATCC_13047	0.5	23969	0.632201	0.606204	0.59217
Escherichia coli str. 'clone D i14' chromosome	ESC_COL_str._clone_D_i14	0.7	31590	0.798689	0.828246	0.809071
Escherichia coli str. 'clone D i2' chromosome	ESC_COL_str._clone_D_i2	0.1	4591	0.169896	0.199449	0.194832
Eubacterium eligens ATCC 27750 chromosome	EUB_ELI_ATCC_27750	0.7	11593	0.67738	0.808196	0.789485
Eubacterium rectale ATCC 33656	EUB_REC_ATCC_33656	0.6	18570	0.633093	0.727221	0.710384
Flavobacteriaceae bacterium 3519-10	FLA_BAC_351910	3	49687	2.89695	3.07317	3.00202
Flexistipes sinusarabici DSM 4947 chromosome	FLE_SIN_DSM_4947	0.4	9067	0.510704	0.530317	0.51804
Frankia sp. CcI3 chromosome	FRA_SP._CcI3	4	97817	4.04712	3.5267	3.44505
Geobacter sp. M18 chromosome	GEO_SP._M18	0.2	9351	0.447373	0.321354	0.313915
Geobacter uraniireducens Rf4 chromosome	GEO_URA_Rf4	0.3	4516	0.227278	0.240293	0.23473
Helicobacter hepaticus ATCC 51449 chromosome	HEL_HEP_ATCC_51449	0.2	1598	0.130771	0.219279	0.214203
Helicobacter pylori India7 chromosome	HEL_PYL_India7	0.5	7463	0.536139	0.601282	0.587362
Lactobacillus fermentum IFO 3956	LAC_FER_IFO_3956	0.8	7625	0.754396	0.929857	0.908329
Lacinutrix sp. 5H-3-7-4 chromosome	LAC_SP._5H374	0.4	23836	0.658751	0.523765	0.511639
Leifsonia xyli subsp. xyli str. CTCB07 chromosome	LEI_XYL_subsp._xyli_str._CTCB07	0.2	4623	0.394806	0.304613	0.297561
Leptospira interrogans serovar Lai str. 56601 chromosome chromosome I, complete sequence	LEP_INT_serovar_Lai_str._56601_I	0.5	19556	0.75013	0.61093	0.596786
Marinomonas mediterranea MMB-1 chromosome	MAR_MED_MMB1	0.7	25367	0.616045	0.745918	0.728649
Marinomonas sp. MWYL1 chromosome	MAR_SP._MWYL1	0.5	22743	0.579495	0.630045	0.615459
Methanococcus aeolicus Nankai-3 chromosome	MET_AEO_Nankai3	0.3	7044	0.470624	0.430834	0.42086
Methanoregula boonei 6A8 chromosome	MET_BOO_6A8	0.6	6837	0.501899	0.713233	0.69672
Methanococcoides burtonii DSM 6242	MET_BUR_DSM_6242	0.5	13843	0.439873	0.614211	0.599991
Methylobacterium extorquens AM1	MET_EXT_AM1	0.4	24645	1.06026	0.52911	0.51686
Methanocaldococcus infernus ME chromosome	MET_INF_ME	0.4	3679	0.424836	0.455673	0.445124
Methylobacterium radiotolerans JCM 2831 chromosome	MET_RAD_JCM_2831	0.3	16406	1.0219	0.429205	0.419268
Methylobacterium sp. 4-46 chromosome	MET_SP._446	8	481993	6.17206	5.97094	5.83271
Methylophaga sp. JAM7 chromosome	MET_SP._JAM7	0.3	2733	0.157773	0.425884	0.416024
Moorella thermoacetica ATCC 39073 chromosome	MOO_THE_ATCC_39073	0.9	21324	0.896842	1.02048	0.996856
Mycobacterium africanum GM041182 chromosome	MYC_AFR_GM041182	0.5	19852	0.754915	0.626158	0.611662
Mycobacterium avium subsp. paratuberculosis K-10	MYC_AVI_subsp._paratuberculosis_K10	0.5	17549	1.14608	0.620582	0.606214
Mycoplasma mycoides subsp. mycoides SC str. PG1 chromosome	MYC_MYC_subsp._mycoides_SC_str._PG1	0.5	65415	0.857798	0.629789	0.615208
Mycobacterium tuberculosis H37Ra	MYC_TUB_H37Ra	5.8	19525	2.07846	1.94679	1.90172
Neisseria meningitidis 8013	NEI_MEN_8013	3	61541	2.99267	3.01153	2.94181
Niastella koreensis GR20-10 chromosome	NIA_KOR_GR2010	0.4	24335	0.634852	0.481813	0.470658
'Nostoc azollae' 0708 chromosome	NO_AZO_0708	0.8	33540	1.02895	0.913616	0.892465
Paenibacillus mucilaginosus KNP414 chromosome	PAE_MUC_KNP414	0.6	46622	0.901225	0.727108	0.710275
Parvularcula bermudensis HTCC2503 chromosome	PAR_BER_HTCC2503	3.7	104686	4.40987	4.50208	4.39785
Polaromonas sp. JS666 chromosome	POL_SP._JS666	0.2	9268	0.465558	0.32843	0.320826
Prochlorococcus marinus str. AS9601	PRO_MAR_str._AS9601	0.3	4451	0.365947	0.430041	0.420085
Pseudomonas putida GB-1 chromosome	PSE_PUT_GB1	0.9	38382	1.19515	1.00989	0.986508
Pseudomonas putida S16 chromosome	PSE_PUT_S16	1.5	47944	2.45026	1.99771	1.95146
Rickettsia canadensis str. CA410 chromosome	RIC_CAN_str._CA410	1	10421	0.924733	1.09821	1.07278
Rickettsia prowazekii str. Dachau chromosome	RIC_PRO_str._Dachau	0.5	5025	0.483916	0.629126	0.614561
Rickettsia rickettsii str. Colombia chromosome	RIC_RIC_str._Colombia	1.85	23102	1.88683	2.04632	1.99894
Rickettsia typhi str. B9991CWPP chromosome	RIC_TYP_str._B9991CWPP	0.2	2031	0.172723	0.312577	0.30534
Rubrobacter xylanophilus DSM 9941 chromosome	RUB_XYL_DSM_9941	3.5	145414	3.66178	3.43766	3.35808
Saccharophagus degradans 2-40 chromosome	SAC_DEG_240	1.5	40793	2.25928	2.30216	2.24887
Saccharomonospora viridis DSM 43017 chromosome	SAC_VIR_DSM_43017	0.4	5817	0.674482	0.497599	0.486079
Salmonella enterica subsp. enterica serovar Typhi str. CT18 chromosome	SAL_ENT_subsp._enterica_serovar_Typhi_str._CT18	0.78	33667	0.869436	0.898962	0.878149
Shewanella frigidimarina NCIMB 400 chromosome	SHE_FRI_NCIMB_400	0.2	8694	0.308702	0.328973	0.321357
Shewanella sp. ANA-3 chromosome 1, complete sequence	SHE_SP._ANA3_1	0.3	13202	0.268281	0.341151	0.333253
Slackia heliotrinireducens DSM 20476 chromosome	SLA_HEL_DSM_20476	0.4	11454	0.477731	0.520289	0.508244
Spirochaeta africana DSM 8902 chromosome	SPI_AFR_DSM_8902	0.5	14785	0.572593	0.627238	0.612717
Staphylococcus aureus subsp. aureus NCTC 8325 chromosome	STA_AUR_subsp._aureus_NCTC_8325	3	76499	3.67598	3.67188	3.58688
Sulfobacillus acidophilus DSM 10332 chromosome	SUL_ACI_DSM_10332	0.1	3116	0.108655	0.227395	0.222131
Syntrophothermus lipocalidus DSM 12680 chromosome	SYN_LIP_DSM_12680	0.6	21624	0.174974	0.726802	0.709975
Synechococcus sp. JA-3-3Ab chromosome	SYN_SP._JA33Ab	1	16034	1.12565	1.12244	1.09646
Thermanaerovibrio acidaminovorans DSM 6589 chromosome	THE_ACI_DSM_6589	0.3	4950	0.437611	0.430575	0.420606
Thermococcus barophilus MP chromosome	THE_BAR_MP	0.6	10698	0.285635	0.718808	0.702167
Thermotoga lettingae TMO chromosome	THE_LET_TMO	0.5	3792	0.41921	0.630367	0.615774
Thermobaculum terrenum ATCC BAA-798 chromosome 1, complete sequence	THE_TER_ATCC_BAA798_1	0.6	10869	0.0968479	0.722354	0.70563
Thiomonas intermedia K12 chromosome	THI_INT_K12	0.2	6041	0.426752	0.329513	0.321884
Treponema pallidum subsp. pertenue str. CDC2 chromosome	TRE_PAL_subsp._pertenue_str._CDC2	0.9	2006	0.209942	0.922013	0.900668
Wolbachia endosymbiont of Drosophila melanogaster	WOL_END_of_Drosophila_melanogaster	0.5	5643	0.451947	0.628347	0.6138
Xanthomonas campestris pv. campestris str. B100 chromosome	XAN_CAM_pv._campestris_str._B100	0.8	36530	1.13614	0.924231	0.902834
Xylella fastidiosa M23 chromosome	XYL_FAS_M23	0.34	7745	0.23469	0.467024	0.456212
Xylella fastidiosa subsp. fastidiosa GB514 chromosome	XYL_FAS_subsp._fastidiosa_GB514	0.2	2208	0.021025	0.277521	0.271096
Zunongwangia profunda SM-A87 chromosome	ZUN_PRO_SMA87	0.6	23033	0.812037	0.727354	0.710515
Zymomonas mobilis subsp. mobilis ZM4 chromosome	ZYM_MOB_subsp._mobilis_ZM4	0.43	9868	0.304894	0.559017	0.546075
Total		100	3000000		102.37	100

## Sheet: Table S10
Table S10
Complete Genomes of Bacterial species obtained from NCBI	Genus_Species_Strain code	Genome Length	# of n-grams	Unique	Common	Repeat	Repeat ratio
Kitasatospora setae KM-6054, complete genome	KIT_SET_KM6054	8783278	8783267	0	2500350	6282917	71.5328
Actinosynnema mirum DSM 43827 chromosome, complete genome	ACT_MIR_DSM_43827	8248144	8248133	0	2416243	5831890	70.7056
Sorangium cellulosum 'So ce 56' chromosome, complete genome	SOR_CEL_So_ce_56	13033779	13033768	0	3863399	9170369	70.3585
Amycolatopsis mediterranei S699 chromosome, complete genome	AMY_MED_S699_2	10246920	10246909	0	3206457	7040452	68.7081
Amycolatopsis mediterranei U32 chromosome, complete genome	AMY_MED_U32	10236715	10236704	0	3204692	7032012	68.6941
Amycolatopsis mediterranei S699 chromosome, complete genome	AMY_MED_S699_1	10236779	10236768	0	3204962	7031806	68.6917
Streptomyces hygroscopicus subsp. jinggangensis 5008 chromosome, complete genome	STR_HYG_subsp._jinggangensis_5008	10145833	10145822	12	3292992	6852818	67.5433
Pseudonocardia dioxanivorans CB1190 chromosome, complete genome	PSE_DIO_CB1190	7096571	7096560	0	2340602	4755958	67.0178
Conexibacter woesei DSM 14684 chromosome, complete genome	CON_WOE_DSM_14684	6359369	6359358	0	2102442	4256916	66.9394
Streptomyces bingchenggensis BCW-1 chromosome, complete genome	STR_BIN_BCW1	11936683	11936672	0	3957202	7979470	66.8484
Streptomyces scabiei 87.22 chromosome, complete genome	STR_SCA_87.22	10148695	10148684	0	3392644	6756040	66.5706
Corallococcus coralloides DSM 2259 chromosome, complete genome	COR_COR_DSM_2259	10080619	10080608	0	3427022	6653586	66.0038
Modestobacter marinus, complete genome	MOD_MAR_	5575517	5575506	0	1900239	3675267	65.9181
Streptosporangium roseum DSM 43021 chromosome, complete genome	STR_ROS_DSM_43021	10341314	10341303	0	3525741	6815562	65.9062
Streptomyces violaceusniger Tu 4113 chromosome, complete genome	STR_VIO_Tu_4113	10657107	10657096	0	3633822	7023274	65.9023
Streptomyces coelicolor A3(2) chromosome, complete genome	STR_COE_A32	8667507	8667496	0	2957941	5709555	65.8732
Actinoplanes sp. SE50/110 chromosome, complete genome	ACT_SP._SE50110	9239851	9239840	0	3165401	6074439	65.7418
Anaeromyxobacter dehalogenans 2CP-C chromosome, complete genome	ANA_DEH_2CPC	5013479	5013468	0	1721973	3291495	65.6531
Anaeromyxobacter sp. K chromosome, complete genome	ANA_SP._K	5061632	5061621	0	1742135	3319486	65.5815
Micromonospora aurantiaca ATCC 27029 chromosome, complete genome	MIC_AUR_ATCC_27029	7025559	7025548	0	2418777	4606771	65.5717
Micromonospora sp. L5 chromosome, complete genome	MIC_SP._L5	6962533	6962522	0	2398392	4564130	65.5528
Frankia sp. EuI1c chromosome, complete genome	FRA_SP._EuI1c	8815781	8815770	0	3039333	5776437	65.5239
Streptomyces griseus subsp. griseus NBRC 13350 chromosome, complete genome	STR_GRI_subsp._griseus_NBRC_13350	8545929	8545918	0	2948408	5597510	65.4992
Myxococcus fulvus HW-1 chromosome, complete genome	MYX_FUL_HW1	9003593	9003582	0	3125613	5877969	65.2848
Anaeromyxobacter dehalogenans 2CP-1 chromosome, complete genome	ANA_DEH_2CP1	5029329	5029318	0	1753167	3276151	65.1411
Actinoplanes missouriensis 431, complete genome	ACT_MIS_431	8773466	8773455	0	3107802	5665653	64.5772
Haliangium ochraceum DSM 14365 chromosome, complete genome	HAL_OCH_DSM_14365	9446314	9446303	0	3363895	6082408	64.3893
Saccharopolyspora erythraea NRRL 2338 chromosome, complete genome	SAC_ERY_NRRL_2338	8212805	8212794	0	2943929	5268865	64.1544
Catenulispora acidiphila DSM 44928 chromosome, complete genome	CAT_ACI_DSM_44928	10467782	10467771	0	3755002	6712769	64.128
Cellulomonas fimi ATCC 484 chromosome, complete genome	CEL_FIM_ATCC_484	4266344	4266333	0	1539623	2726710	63.9123
Frankia alni ACN14a chromosome, complete genome	FRA_ALN_ACN14a	7497934	7497923	0	2744208	4753715	63.4004
Methylobacterium sp. 4-46 chromosome, complete genome	MET_SP._446	7659055	7659044	0	2812934	4846110	63.273
Kineococcus radiotolerans SRS30216 chromosome, complete genome	KIN_RAD_SRS30216	4761183	4761172	0	1751926	3009246	63.2039
Kribbella flavida DSM 17836 chromosome, complete genome	KRI_FLA_DSM_17836	7579488	7579477	0	2789294	4790183	63.1994
Geodermatophilus obscurus DSM 43160 chromosome, complete genome	GEO_OBS_DSM_43160	5322497	5322486	0	1968623	3353863	63.0131
Anaeromyxobacter sp. Fw109-5 chromosome, complete genome	ANA_SP._Fw1095	5277990	5277979	0	1957418	3320561	62.9135
Streptomyces avermitilis MA-4680, complete genome	STR_AVE_MA4680	9025608	9025597	0	3360881	5664716	62.7628
Streptomyces cattleya NRRL 8057 = DSM 46488 chromosome, complete genome	STR_CAT_NRRL_8057_=_DSM_46488	6282967	6282956	0	2354499	3928457	62.5256
Frankia sp. EAN1pec chromosome, complete genome	FRA_SP._EAN1pec	8982042	8982031	0	3375151	5606880	62.4233
Halanaerobium hydrogeniformans chromosome, complete genome	HAL_HYD_	2613117	2613106	0	987490	1625616	62.2101
Rubrivivax gelatinosus IL144, complete genome	RUB_GEL_IL144	5043253	5043242	0	1910949	3132293	62.1087
Streptomyces sp. SirexAA-E chromosome, complete genome	STR_SP._SirexAAE	7414440	7414429	0	2817757	4596672	61.9963
Cellulomonas flavigena DSM 20109 chromosome, complete genome	CEL_FLA_DSM_20109	4123179	4123168	0	1586470	2536698	61.523
Beutenbergia cavernae DSM 12333 chromosome, complete genome	BEU_CAV_DSM_12333	4669183	4669172	0	1842167	2827005	60.5462
Myxococcus xanthus DK 1622 chromosome, complete genome	MYX_XAN_DK_1622	9139763	9139752	0	3621007	5518745	60.3818
Nocardiopsis dassonvillei subsp. dassonvillei DSM 43111 chromosome, complete genome	NOC_DAS_subsp._dassonvillei_DSM_43111	5767958	5767947	0	2287070	3480877	60.3486
Streptomyces flavogriseus ATCC 33331 chromosome, complete genome	STR_FLA_ATCC_33331	7337497	7337486	0	2915178	4422308	60.2701
Methylobacterium radiotolerans JCM 2831 chromosome, complete genome	MET_RAD_JCM_2831	6077833	6077822	0	2432805	3645017	59.9724
Verrucosispora maris AB-18-032 chromosome, complete genome	VER_MAR_AB18032	6673976	6673965	0	2673663	4000302	59.9389
Nakamurella multipartita DSM 44233 chromosome, complete genome	NAK_MUL_DSM_44233	6060298	6060287	0	2436901	3623386	59.789
Nocardia farcinica IFM 10152 chromosome, complete genome	NOC_FAR_IFM_10152	6021225	6021214	0	2475808	3545406	58.8819
Blastococcus saxobsidens DD2, complete genome	BLA_SAX_DD2	4875340	4875329	0	2005394	2869935	58.8665
Stigmatella aurantiaca DW4/3-1 chromosome, complete genome	STI_AUR_DW431	10260756	10260745	0	4251883	6008862	58.5617
Cellvibrio gilvus ATCC 13127 chromosome, complete genome	CEL_GIL_ATCC_13127	3526441	3526430	0	1475216	2051214	58.1669
Isoptericola variabilis 225 chromosome, complete genome	ISO_VAR_225	3307740	3307729	0	1384966	1922763	58.1294
Nocardioides sp. JS614 chromosome, complete genome	NOC_SP._JS614	4985871	4985860	0	2097139	2888721	57.9383
Thermomonospora curvata DSM 43183 chromosome, complete genome	THE_CUR_DSM_43183	5639016	5639005	0	2382098	3256907	57.7568
Methylobacterium nodulans ORS 2060 chromosome, complete genome	MET_NOD_ORS_2060	7772460	7772449	0	3294133	4478316	57.6178
Sphingomonas wittichii RW1 chromosome, complete genome	SPH_WIT_RW1	5382261	5382250	0	2319150	3063100	56.9111
Sanguibacter keddieii DSM 10542 chromosome, complete genome	SAN_KED_DSM_10542	4253413	4253402	0	1843607	2409795	56.6557
Rhodococcus opacus B4, complete genome	RHO_OPA_B4	7913450	7913439	0	3436102	4477337	56.5789
Phycisphaera mikurensis NBRC 102666, complete genome	PHY_MIK_NBRC_102666	3803225	3803214	0	1659016	2144198	56.3786
Leptothrix cholodnii SP-6 chromosome, complete genome	LEP_CHO_SP6	4909403	4909392	0	2146215	2763177	56.2835
Stackebrandtia nassauensis DSM 44728 chromosome, complete genome	STA_NAS_DSM_44728	6841557	6841546	0	3052814	3788732	55.3783
Rhodococcus jostii RHA1 chromosome, complete genome	RHO_JOS_RHA1	7804765	7804754	0	3493861	4310893	55.2342
Clavibacter michiganensis subsp. sepedonicus chromosome, complete genome	CLA_MIC_subsp._sepedonicus	3258645	3258634	0	1466916	1791718	54.9837
Thermobispora bispora DSM 43833 chromosome, complete genome	THE_BIS_DSM_43833	4189976	4189965	0	1888545	2301420	54.927
Clavibacter michiganensis subsp. michiganensis NCPPB 382 chromosome, complete genome	CLA_MIC_subsp._michiganensis_NCPPB_382	3297891	3297880	0	1495708	1802172	54.6464
Methylobacterium populi BJ001 chromosome, complete genome	MET_POP_BJ001	5800441	5800430	0	2631653	3168777	54.63
Variovorax paradoxus S110 chromosome 1, complete sequence	VAR_PAR_S110_1	5626353	5626342	0	2560976	3065366	54.4824
Delftia sp. Cs1-4 chromosome, complete genome	DEL_SP._Cs14	6685842	6685831	0	3048263	3637568	54.4071
Mycobacterium smegmatis str. MC2 155 chromosome, complete genome	MYC_SME_str._MC2_155	6988209	6988198	0	3196094	3792104	54.2644
Delftia acidovorans SPH-1 chromosome, complete genome	DEL_ACI_SPH1	6767514	6767503	0	3096585	3670918	54.2433
Xylanimonas cellulosilytica DSM 15894 chromosome, complete genome	XYL_CEL_DSM_15894	3742776	3742765	0	1714961	2027804	54.1793
Variovorax paradoxus EPS chromosome, complete genome	VAR_PAR_EPS	6550056	6550045	0	3006355	3543690	54.1018
Phenylobacterium zucineum HLK1 chromosome, complete genome	PHE_ZUC_HLK1	3996255	3996244	0	1848196	2148048	53.7517
Bradyrhizobium sp. BTAi1 chromosome, complete genome	BRA_SP._BTAi1	8264687	8264676	0	3828752	4435924	53.6733
Brachybacterium faecium DSM 4810 chromosome, complete genome	BRA_FAE_DSM_4810	3614992	3614981	0	1675088	1939893	53.6626
Nocardia cyriacigeorgica GUH-2, complete genome	NOC_CYR_GUH2	6194645	6194634	0	2883094	3311540	53.4582
Bradyrhizobium sp. ORS 278 chromosome, complete genome	BRA_SP._ORS_278	7456587	7456576	0	3474048	3982528	53.4096
Bradyrhizobium japonicum USDA 110 chromosome, complete genome	BRA_JAP_USDA_110	9105828	9105817	0	4259612	4846205	53.221
Pseudomonas aeruginosa PA7 chromosome, complete genome	PSE_AER_PA7	6588339	6588328	0	3085446	3502882	53.168
Mycobacterium sp. JLS chromosome, complete genome	MYC_SP._JLS	6048425	6048414	0	2832893	3215521	53.163
Mycobacterium avium 104, complete genome	MYC_AVI_104	5475491	5475480	0	2568955	2906525	53.0826
Pseudomonas aeruginosa LESB58 chromosome, complete genome	PSE_AER_LESB58	6601757	6601746	0	3108113	3493633	52.9198
Pseudomonas aeruginosa PAO1 chromosome, complete genome	PSE_AER_PAO1	6264404	6264393	0	2949852	3314541	52.9108
Pseudomonas aeruginosa NCGM2.S1 chromosome 1, complete genome	PSE_AER_NCGM2.S1_1	6764661	6764650	0	3190577	3574073	52.8346
Pseudomonas aeruginosa M18 chromosome, complete genome	PSE_AER_M18	6327754	6327743	0	2985707	3342036	52.8156
Rhodospirillum centenum SW chromosome, complete genome	RHO_CEN_SW	4355543	4355532	0	2057591	2297941	52.7591
Pseudomonas aeruginosa UCBPP-PA14 chromosome, complete genome	PSE_AER_UCBPPPA14	6537648	6537637	81	3092085	3445471	52.7021
Mycobacterium sp. KMS chromosome, complete genome	MYC_SP._KMS	5737227	5737216	0	2721290	3015926	52.5678
Acidovorax avenae subsp. avenae ATCC 19860 chromosome, complete genome	ACI_AVE_subsp._avenae_ATCC_19860	5482170	5482159	0	2603163	2878996	52.5157
Burkholderia mallei NCTC 10247 chromosome I, complete sequence	BUR_MAL_NCTC_10247_I	3495687	3495676	24	1660115	1835537	52.5088
Bordetella bronchiseptica RB50 chromosome, complete genome	BOR_BRO_RB50	5339179	5339168	0	2537697	2801471	52.4702
Burkholderia mallei ATCC 23344 chromosome 1, complete sequence	BUR_MAL_ATCC_23344_1	3510148	3510137	0	1669117	1841020	52.4487
Mycobacterium sp. MCS chromosome, complete genome	MYC_SP._MCS	5705448	5705437	0	2714970	2990467	52.4143
Burkholderia mallei SAVP1 chromosome I, complete sequence	BUR_MAL_SAVP1_I	3497479	3497468	0	1665867	1831601	52.3693
Ramlibacter tataouinensis TTB310 chromosome, complete genome	RAM_TAT_TTB310	4070193	4070182	0	1939172	2131010	52.3566
Mycobacterium vanbaalenii PYR-1 chromosome, complete genome	MYC_VAN_PYR1	6491865	6491854	0	3095615	3396239	52.3154
Pseudomonas aeruginosa DK2 chromosome, complete genome	PSE_AER_DK2	6402658	6402647	0	3055573	3347074	52.2764
Bradyrhizobium japonicum USDA 6, complete genome	BRA_JAP_USDA_6	9207384	9207373	0	4397809	4809564	52.236
Frankia symbiont of Datisca glomerata chromosome, complete genome	FRA_SYM_of_Datisca_glomerata	5323186	5323175	0	2545977	2777198	52.1718
Burkholderia mallei NCTC 10229 chromosome I, complete sequence	BUR_MAL_NCTC_10229_I	3458208	3458197	0	1656734	1801463	52.0925
Methylobacterium extorquens AM1, complete genome	MET_EXT_AM1	5511322	5511311	0	2642775	2868536	52.0482
Achromobacter xylosoxidans A8 chromosome, complete genome	ACH_XYL_A8	7013095	7013084	0	3375384	3637700	51.8702
Burkholderia pseudomallei 1106a chromosome I, complete sequence	BUR_PSE_1106a_I	3988455	3988444	0	1925733	2062711	51.7172
Burkholderia pseudomallei 1026b chromosome 1, complete sequence	BUR_PSE_1026b_1	4092668	4092657	0	1978518	2114139	51.6569
Burkholderia pseudomallei 668 chromosome I, complete sequence	BUR_PSE_668_I	3912947	3912936	0	1894887	2018049	51.5738
Mycobacterium chubuense NBB4 chromosome, complete genome	MYC_CHU_NBB4	5583723	5583712	0	2707708	2876004	51.507
Mycobacterium avium subsp. paratuberculosis K-10, complete genome	MYC_AVI_subsp._paratuberculosis_K10	4829781	4829770	0	2348461	2481309	51.3753
Methylobacterium extorquens DM4, complete genome	MET_EXT_DM4	5943768	5943757	0	2893159	3050598	51.3244
Acidovorax citrulli AAC00-1 chromosome, complete genome	ACI_CIT_AAC001	5352772	5352761	0	2606251	2746510	51.3102
Salinispora arenicola CNS-205 chromosome, complete genome	SAL_ARE_CNS205	5786361	5786350	0	2822656	2963694	51.2187
Methylobacterium chloromethanicum CM4 chromosome, complete genome	MET_CHL_CM4	5777908	5777897	0	2822957	2954940	51.1421
Alicycliphilus denitrificans K601 chromosome, complete genome	ALI_DEN_K601	4995263	4995252	0	2442374	2552878	51.1061
Bordetella parapertussis 12822 chromosome, complete genome	BOR_PAR_12822	4773551	4773540	0	2334062	2439478	51.1042
Burkholderia pseudomallei MSHR346 chromosome I, complete genome	BUR_PSE_MSHR346_I	4098576	4098565	0	2004414	2094151	51.0947
Burkholderia pseudomallei K96243 chromosome 1, complete sequence	BUR_PSE_K96243_1	4074542	4074531	0	1992854	2081677	51.09
Caulobacter sp. K31 chromosome, complete genome	CAU_SP._K31	5477872	5477861	0	2681919	2795942	51.0408
Alicycliphilus denitrificans BC chromosome, complete genome	ALI_DEN_BC	4637013	4637002	0	2276190	2360812	50.9125
Burkholderia pseudomallei 1710b chromosome I, complete sequence	BUR_PSE_1710b_I	4126292	4126281	0	2027683	2098598	50.8593
Starkeya novella DSM 506 chromosome, complete genome	STA_NOV_DSM_506	4765023	4765012	0	2342726	2422286	50.8348
Frankia sp. CcI3 chromosome, complete genome	FRA_SP._CcI3	5433628	5433617	0	2674473	2759144	50.7791
Rhodopseudomonas palustris HaA2 chromosome, complete genome	RHO_PAL_HaA2	5331656	5331645	0	2629374	2702271	50.6836
Mycobacterium gilvum PYR-GCK chromosome, complete genome	MYC_GIL_PYRGCK	5619607	5619596	0	2773224	2846372	50.6508
Mycobacterium gilvum Spyr1 chromosome, complete genome	MYC_GIL_Spyr1	5547747	5547736	0	2740690	2807046	50.598
Rhodococcus equi 103S, complete genome	RHO_EQU_103S	5043170	5043159	0	2497733	2545426	50.4728
Orientia tsutsugamushi str. Boryong, complete genome	ORI_TSU_str._Boryong	2127051	2127040	0	1053754	1073286	50.4591
Methylobacterium extorquens PA1 chromosome, complete genome	MET_EXT_PA1	5471154	5471143	0	2716955	2754188	50.3403
Microbacterium testaceum StLB037, complete genome	MIC_TES_StLB037	3982034	3982023	0	1978384	2003639	50.3171
Bordetella pertussis CS chromosome, complete genome	BOR_PER_CS	4124236	4124225	12	2050602	2073611	50.2788
Thauera sp. MZ1T chromosome, complete genome	THA_SP._MZ1T	4496212	4496201	0	2240497	2255704	50.1691
Bordetella pertussis Tohama I chromosome, complete genome	BOR_PER_Tohama_I	4086189	4086178	0	2038939	2047239	50.1016
Bradyrhizobium sp. S23321, complete genome	BRA_SP._S23321	7231841	7231830	0	3613066	3618764	50.0394
Methylibium petroleiphilum PM1 chromosome, complete genome	MET_PET_PM1	4044195	4044184	0	2026508	2017676	49.8908
Burkholderia thailandensis E264 chromosome I, complete sequence	BUR_THA_E264_I	3809201	3809190	0	1910526	1898664	49.8443
Pseudoxanthomonas suwonensis 11-1 chromosome, complete genome	PSE_SUW_111	3419049	3419038	0	1716417	1702621	49.7982
Burkholderia gladioli BSR3 chromosome 1, complete sequence	BUR_GLA_BSR3_1	4413616	4413605	0	2226436	2187169	49.5552
Azorhizobium caulinodans ORS 571 chromosome, complete genome	AZO_CAU_ORS_571	5369772	5369761	0	2714326	2655435	49.4516
Intrasporangium calvum DSM 43043 chromosome, complete genome	INT_CAL_DSM_43043	4024382	4024371	0	2039500	1984871	49.3213
Gordonia polyisoprenivorans VH2 chromosome, complete genome	GOR_POL_VH2	5669805	5669794	0	2875151	2794643	49.29
Xanthomonas oryzae pv. oryzae PXO99A chromosome, complete genome	XAN_ORY_pv._oryzae_PXO99A	5240075	5240064	0	2674565	2565499	48.9593
Mycobacterium intracellulare MOTT-64 chromosome, complete genome	MYC_INT_MOTT64	5501090	5501079	0	2816439	2684640	48.8021
Mycobacterium sp. MOTT36Y chromosome, complete genome	MYC_SP._MOTT36Y	5613626	5613615	0	2877326	2736289	48.7438
Stenotrophomonas maltophilia JV3 chromosome, complete genome	STE_MAL_JV3	4544477	4544466	0	2330606	2213860	48.7155
Xanthobacter autotrophicus Py2 chromosome, complete genome	XAN_AUT_Py2	5308934	5308923	0	2725699	2583224	48.6582
Mycobacterium intracellulare MOTT-02 chromosome, complete genome	MYC_INT_MOTT02	5409696	5409685	12	2781233	2628440	48.5877
Salinispora tropica CNB-440 chromosome, complete genome	SAL_TRO_CNB440	5183331	5183320	0	2666522	2516798	48.5557
Mycobacterium intracellulare ATCC 13950 chromosome, complete genome	MYC_INT_ATCC_13950	5402402	5402391	0	2779629	2622762	48.5482
Clostridium beijerinckii NCIMB 8052 chromosome, complete genome	CLO_BEI_NCIMB_8052	6000632	6000621	0	3089842	2910779	48.508
Caulobacter segnis ATCC 21756 chromosome, complete genome	CAU_SEG_ATCC_21756	4655622	4655611	0	2399620	2255991	48.4575
Stenotrophomonas maltophilia D457, complete genome	STE_MAL_D457	4769156	4769145	0	2459523	2309622	48.4284
Rhodopseudomonas palustris BisB18 chromosome, complete genome	RHO_PAL_BisB18	5513844	5513833	0	2847780	2666053	48.3521
Deinococcus maricopensis DSM 21211 chromosome, complete genome	DEI_MAR_DSM_21211	3498530	3498519	0	1807773	1690746	48.3275
Azoarcus sp. BH72 chromosome, complete genome	AZO_SP._BH72	4376040	4376029	0	2262110	2113919	48.3068
Burkholderia cenocepacia J2315 chromosome 1, complete sequence	BUR_CEN_J2315_1	3870082	3870071	0	2001371	1868700	48.2859
Microlunatus phosphovorus NM-1, complete genome	MIC_PHO_NM1	5683123	5683112	0	2942128	2740984	48.2303
Verminephrobacter eiseniae EF01-2 chromosome, complete genome	VER_EIS_EF012	5566749	5566738	0	2882403	2684335	48.221
Pseudomonas protegens Pf-5 chromosome, complete genome	PSE_PRO_Pf5	7074893	7074882	0	3663540	3411342	48.2177
Burkholderia multivorans ATCC 17616 chromosome 1, complete sequence	BUR_MUL_ATCC_17616_1	3448466	3448455	0	1788169	1660286	48.1458
Burkholderia multivorans ATCC 17616 chromosome 1, complete sequence	BUR_MUL_ATCC_17616_2	3448421	3448410	0	1788152	1660258	48.1456
Arcobacter sp. L, complete genome	ARC_SP._L	2945673	2945662	0	1528132	1417530	48.1226
Rhodopseudomonas palustris DX-1 chromosome, complete genome	RHO_PAL_DX1	5404117	5404106	0	2805075	2599031	48.0936
Flexibacter litoralis DSM 6794 chromosome, complete genome	FLE_LIT_DSM_6794	4919337	4919326	0	2554439	2364887	48.0734
Burkholderia glumae BGR1 chromosome 1, complete sequence	BUR_GLU_BGR1_1	3906507	3906496	0	2039353	1867143	47.7959
Trichodesmium erythraeum IMS101 chromosome, complete genome	TRI_ERY_IMS101	7750108	7750097	0	4057751	3692346	47.6426
Stenotrophomonas maltophilia K279a chromosome, complete genome	STE_MAL_K279a	4851126	4851115	0	2541353	2309762	47.613
Mycobacterium sp. JDM601 chromosome, complete genome	MYC_SP._JDM601	4643668	4643657	0	2432685	2210972	47.6127
Gordonia bronchialis DSM 43247 chromosome, complete genome	GOR_BRO_DSM_43247	5208602	5208591	0	2729718	2478873	47.592
Micrococcus luteus NCTC 2665, complete genome	MIC_LUT_NCTC_2665	2501097	2501086	0	1311954	1189132	47.5446
Rhodopseudomonas palustris TIE-1 chromosome, complete genome	RHO_PAL_TIE1	5744041	5744030	0	3016768	2727262	47.4799
Polymorphum gilvum SL003B-26A1 chromosome, complete genome	POL_GIL_SL003B26A1	4649365	4649354	0	2447735	2201619	47.3532
Rhodopseudomonas palustris CGA009 chromosome, complete genome	RHO_PAL_CGA009	5459213	5459202	0	2878726	2580476	47.2684
Deinococcus gobiensis I-0 chromosome, complete genome	DEI_GOB_I0	3137147	3137136	89	1658426	1478621	47.1328
Stenotrophomonas maltophilia R551-3 chromosome, complete genome	STE_MAL_R5513	4573969	4573958	0	2418441	2155517	47.1259
Pseudomonas entomophila L48 chromosome, complete genome	PSE_ENT_L48	5888780	5888769	0	3118935	2769834	47.0359
Candidatus Solibacter usitatus Ellin6076 chromosome, complete genome	CAN_SOL_usitatus_Ellin6076	9965640	9965629	0	5279200	4686429	47.0259
Tistrella mobilis KA081020-065 chromosome, complete genome	TIS_MOB_KA081020065	3919492	3919481	0	2083524	1835957	46.8418
Azotobacter vinelandii DJ chromosome, complete genome	AZO_VIN_DJ	5365318	5365307	0	2854345	2510962	46.8
Burkholderia ambifaria AMMD chromosome 1, complete sequence	BUR_AMB_AMMD_1	3556545	3556534	0	1893266	1663268	46.7665
Clostridium botulinum A2 str. Kyoto chromosome, complete genome	CLO_BOT_A2_str._Kyoto	4155278	4155267	0	2213046	1942221	46.7412
Xanthomonas oryzae pv. oryzae MAFF 311018 chromosome, complete genome	XAN_ORY_pv._oryzae_MAFF_311018	4940217	4940206	0	2635531	2304675	46.6514
Burkholderia cenocepacia HI2424 chromosome 1, complete sequence	BUR_CEN_HI2424_1	3483902	3483891	0	1858611	1625280	46.6513
Burkholderia cenocepacia MC0-3 chromosome 1, complete sequence	BUR_CEN_MC03_1	3532883	3532872	0	1886201	1646671	46.61
Mycoplasma mycoides subsp. mycoides SC str. PG1 chromosome, complete genome	MYC_MYC_subsp._mycoides_SC_str._PG1	1211703	1211692	0	646965	564727	46.6065
Brachyspira intermedia PWS/A chromosome, complete genome	BRA_INT_PWSA	3304788	3304777	0	1764911	1539866	46.5952
Mesorhizobium loti MAFF303099 chromosome, complete genome	MES_LOT_MAFF303099	7036071	7036060	0	3759140	3276920	46.5732
Mesorhizobium opportunistum WSM2075 chromosome, complete genome	MES_OPP_WSM2075	6884444	6884433	0	3678969	3205464	46.561
Rhodopseudomonas palustris BisA53 chromosome, complete genome	RHO_PAL_BisA53	5505494	5505483	0	2942713	2562770	46.5494
Chromobacterium violaceum ATCC 12472 chromosome, complete genome	CHR_VIO_ATCC_12472	4751080	4751069	0	2542583	2208486	46.484
Burkholderia sp. KJ006 chromosome chromosome 1, complete sequence	BUR_SP._KJ006_1	3145156	3145145	0	1683259	1461886	46.4807
Orientia tsutsugamushi str. Ikeda, complete genome	ORI_TSU_str._Ikeda	2008987	2008976	0	1076137	932839	46.4336
Xanthomonas oryzae pv. oryzae KACC10331 chromosome, complete genome	XAN_ORY_pv._oryzae_KACC10331	4941439	4941428	0	2647639	2293789	46.4196
Burkholderia ambifaria MC40-6 chromosome 1, complete sequence	BUR_AMB_MC406_1	3443583	3443572	0	1846258	1597314	46.3854
Rhodobacter capsulatus SB 1003 chromosome, complete genome	RHO_CAP_SB_1003	3738958	3738947	0	2004763	1734184	46.3816
Clostridium botulinum B str. Eklund 17B chromosome, complete genome	CLO_BOT_B_str._Eklund_17B	3800327	3800316	0	2043468	1756848	46.229
Rubrobacter xylanophilus DSM 9941 chromosome, complete genome	RUB_XYL_DSM_9941	3225748	3225737	0	1735772	1489965	46.1899
Mycobacterium rhodesiae NBB3 chromosome, complete genome	MYC_RHO_NBB3	6415739	6415728	0	3460284	2955444	46.0656
Pseudomonas mendocina ymp chromosome, complete genome	PSE_MEN_ymp	5072807	5072796	0	2740944	2331852	45.9678
Tsukamurella paurometabola DSM 20162 chromosome, complete genome	TSU_PAU_DSM_20162	4379918	4379907	0	2366794	2013113	45.9625
Clostridium botulinum E3 str. Alaska E43 chromosome, complete genome	CLO_BOT_E3_str._Alaska_E43	3659644	3659633	0	1979060	1680573	45.9219
Burkholderia cenocepacia AU 1054 chromosome 1, complete sequence	BUR_CEN_AU_1054_1	3294563	3294552	0	1781742	1512810	45.9185
Clostridium botulinum Ba4 str. 657 chromosome, complete genome	CLO_BOT_Ba4_str._657	3977794	3977783	0	2152632	1825151	45.8836
Mycobacterium marinum M chromosome, complete genome	MYC_MAR_M	6636827	6636816	0	3592213	3044603	45.8745
Brachyspira murdochii DSM 12563 chromosome, complete genome	BRA_MUR_DSM_12563	3241804	3241793	0	1756967	1484826	45.8026
Thermus thermophilus HB27, complete genome	THE_THE_HB27	1894877	1894866	0	1027294	867572	45.7854
Thermus sp. CCB_US3_UF1 chromosome, complete genome	THE_SP._CCB_US3_UF1	2243772	2243761	0	1216486	1027275	45.7836
Clostridium botulinum F str. Langeland chromosome, complete genome	CLO_BOT_F_str._Langeland	3995387	3995376	32	2167480	1827864	45.7495
Clostridium botulinum F str. 230613 chromosome, complete genome	CLO_BOT_F_str._230613	3993083	3993072	88	2166893	1826091	45.7315
Bordetella petrii DSM 12804 chromosome, complete genome	BOR_PET_DSM_12804	5287950	5287939	0	2872079	2415860	45.6862
Clostridium botulinum H04402 065, complete genome	CLO_BOT_H04402_065	3919740	3919729	0	2129346	1790383	45.6762
Burkholderia vietnamiensis G4 chromosome 1, complete sequence	BUR_VIE_G4_1	3652814	3652803	0	1985650	1667153	45.6404
Clostridium botulinum A3 str. Loch Maree chromosome, complete genome	CLO_BOT_A3_str._Loch_Maree	3992906	3992895	0	2172669	1820226	45.5866
Acidiphilium multivorum AIU301, complete genome	ACI_MUL_AIU301	3749411	3749400	0	2041425	1707975	45.5533
Burkholderia sp. 383 chromosome 1, complete sequence	BUR_SP._383_1	3694126	3694115	0	2012032	1682083	45.5341
Thermus thermophilus HB8 chromosome, complete genome	THE_THE_HB8	1849742	1849731	74	1007464	842193	45.5306
Rhodopseudomonas palustris BisB5 chromosome, complete genome	RHO_PAL_BisB5	4892717	4892706	0	2666102	2226604	45.5086
Clostridium difficile BI1, complete genome	CLO_DIF_BI1	4118573	4118562	12	2245050	1873500	45.4892
Clostridium botulinum B1 str. Okra chromosome, complete genome	CLO_BOT_B1_str._Okra	3958233	3958222	0	2158028	1800194	45.4799
Clostridium botulinum A str. ATCC 3502 chromosome, complete genome	CLO_BOT_A_str._ATCC_3502	3886916	3886905	0	2120595	1766310	45.4426
Magnetospirillum magneticum AMB-1 chromosome, complete genome	MAG_MAG_AMB1	4967148	4967137	264	2712198	2254675	45.3918
Clostridium botulinum A str. ATCC 19397 chromosome, complete genome	CLO_BOT_A_str._ATCC_19397	3863450	3863439	0	2110100	1753339	45.3829
Clostridium difficile CD196 chromosome, complete genome	CLO_DIF_CD196	4110554	4110543	0	2245696	1864847	45.3674
Opitutus terrae PB90-1 chromosome, complete genome	OPI_TER_PB901	5957605	5957594	0	3255271	2702323	45.3593
Clostridium difficile CF5, complete genome	CLO_DIF_CF5	4159517	4159506	0	2273481	1886025	45.3425
Herbaspirillum seropedicae SmR1 chromosome, complete genome	HER_SER_SmR1	5513887	5513876	0	3014502	2499374	45.3288
Haloterrigena turkmenica DSM 5511 chromosome, complete genome	HAL_TUR_DSM_5511	3889038	3889027	0	2126743	1762284	45.3143
Xanthomonas campestris pv. campestris str. ATCC 33913 chromosome, complete genome	XAN_CAM_pv._campestris_str._ATCC_33913	5076188	5076177	72	2778209	2297896	45.2682
Clostridium difficile 2007855, complete genome	CLO_DIF_2007855	4179867	4179856	0	2290151	1889705	45.2098
Brachyspira hyodysenteriae WA1 chromosome, complete genome	BRA_HYO_WA1	3000694	3000683	0	1644769	1355914	45.1868
Rhodobacter sphaeroides KD131 chromosome 1, complete sequence	RHO_SPH_KD131_1	3152792	3152781	12	1728431	1424338	45.1772
Xanthomonas campestris pv. raphani 756C chromosome, complete genome	XAN_CAM_pv._raphani_756C	4941214	4941203	0	2708934	2232269	45.1766
Clostridium difficile 630 chromosome, complete genome	CLO_DIF_630	4290252	4290241	0	2353955	1936286	45.1323
Thermus thermophilus JL-18 chromosome, complete genome	THE_THE_JL18	1902595	1902584	0	1044063	858521	45.1239
Clostridium difficile R20291 chromosome, complete genome	CLO_DIF_R20291	4191339	4191328	29	2300408	1890891	45.1144
Kytococcus sedentarius DSM 20547 chromosome, complete genome	KYT_SED_DSM_20547	2785024	2785013	0	1528585	1256428	45.1139
Thermaerobacter marianensis DSM 12885 chromosome, complete genome	THE_MAR_DSM_12885	2844696	2844685	0	1561383	1283302	45.1123
Xanthomonas campestris pv. campestris str. 8004 chromosome, complete genome	XAN_CAM_pv._campestris_str._8004	5148708	5148697	0	2826121	2322576	45.11
Rhodobacter sphaeroides ATCC 17029 chromosome 1, complete sequence	RHO_SPH_ATCC_17029_1	3147721	3147710	0	1728624	1419086	45.0831
Clostridium botulinum A str. Hall chromosome, complete genome	CLO_BOT_A_str._Hall	3760560	3760549	0	2069872	1690677	44.9582
Caulobacter crescentus CB15 chromosome, complete genome	CAU_CRE_CB15	4016947	4016936	0	2212562	1804374	44.9192
Xanthomonas oryzae pv. oryzicola BLS256 chromosome, complete genome	XAN_ORY_pv._oryzicola_BLS256	4831739	4831728	0	2661466	2170262	44.9169
Clostridium difficile M120, complete genome	CLO_DIF_M120	4047729	4047718	0	2229775	1817943	44.9128
Xanthomonas campestris pv. campestris str. B100 chromosome, complete genome	XAN_CAM_pv._campestris_str._B100	5079002	5078991	0	2798025	2280966	44.9098
Caulobacter crescentus NA1000 chromosome, complete genome	CAU_CRE_NA1000	4042929	4042918	0	2227629	1815289	44.9005
Rhodobacter sphaeroides 2.4.1 chromosome 1, complete sequence	RHO_SPH_2.4.1_1	3188609	3188598	98	1761138	1427362	44.7646
Mesorhizobium ciceri biovar biserrulae WSM1271 chromosome, complete genome	MES_CIC_biovar_biserrulae_WSM1271	6264489	6264478	0	3460975	2803503	44.7524
Halopiger xanaduensis SH-6 chromosome, complete genome	HAL_XAN_SH6	3668009	3667998	0	2028058	1639940	44.7094
Mycobacterium ulcerans Agy99 chromosome, complete genome	MYC_ULC_Agy99	5631606	5631595	0	3115362	2516233	44.6806
Desulfarculus baarsii DSM 2075 chromosome, complete genome	DES_BAA_DSM_2075	3655731	3655720	0	2022945	1632775	44.6636
Xanthomonas campestris pv. vesicatoria str. 85-10 chromosome, complete genome	XAN_CAM_pv._vesicatoria_str._8510	5178466	5178455	0	2869205	2309250	44.5934
Acidiphilium cryptum JF-5 chromosome, complete genome	ACI_CRY_JF5	3389227	3389216	0	1882059	1507157	44.4692
Acidovorax sp. JS42 chromosome, complete genome	ACI_SP._JS42	4448856	4448845	0	2475395	1973450	44.3587
Xanthomonas axonopodis pv. citri str. 306 chromosome, complete genome	XAN_AXO_pv._citri_str._306	5175554	5175543	0	2880687	2294856	44.3404
Desulfovibrio vulgaris str. 'Miyazaki F' chromosome, complete genome	DES_VUL_str._Miyazaki_F	4040304	4040293	0	2249706	1790587	44.3182
Xanthomonas axonopodis pv. citrumelo F1 chromosome, complete genome	XAN_AXO_pv._citrumelo_F1	4967469	4967458	0	2767251	2200207	44.2924
Cupriavidus taiwanensis LMG 19424 chromosome 1, complete sequence	CUP_TAI_LMG_19424_1	3416911	3416900	0	1906677	1510223	44.1986
Rhodospirillum rubrum ATCC 11170 chromosome, complete genome	RHO_RUB_ATCC_11170	4352825	4352814	0	2431386	1921428	44.1422
Rhodospirillum rubrum F11 chromosome, complete genome	RHO_RUB_F11	4352825	4352814	100	2431432	1921282	44.1388
Kocuria rhizophila DC2201, complete genome	KOC_RHI_DC2201	2697540	2697529	0	1510232	1187297	44.0142
Gluconacetobacter diazotrophicus PAl 5 chromosome, complete genome	GLU_DIA_PAl_5_1	3944163	3944152	0	2217430	1726722	43.7793
Thermus thermophilus SG0.5JP17-16 chromosome, complete genome	THE_THE_SG0.5JP1716	1863201	1863190	0	1048698	814492	43.7149
Candidatus Zinderia insecticola CARI chromosome, complete genome	CAN_ZIN_insecticola_CARI	208564	208553	0	117595	90958	43.6139
Pseudoxanthomonas spadix BD-a59 chromosome, complete genome	PSE_SPA_BDa59	3452554	3452543	0	1947637	1504906	43.5883
Ralstonia eutropha H16 chromosome 1, complete genome	RAL_EUT_H16_1	4052032	4052021	0	2287010	1765011	43.5588
Pseudomonas putida S16 chromosome, complete genome	PSE_PUT_S16	5984790	5984779	0	3385488	2599291	43.4317
Desulfovibrio desulfuricans ND132 chromosome, complete genome	DES_DES_ND132	3858580	3858569	0	2183662	1674907	43.4075
Azospirillum sp. B510 chromosome, complete genome	AZO_SP._B510	3311395	3311384	0	1876152	1435232	43.3424
Arcobacter nitrofigilis DSM 7299 chromosome, complete genome	ARC_NIT_DSM_7299	3192235	3192224	0	1810127	1382097	43.2957
Arcobacter butzleri RM4018, complete genome	ARC_BUT_RM4018	2341251	2341240	0	1327893	1013347	43.2825
Brevundimonas subvibrioides ATCC 15264 chromosome, complete genome	BRE_SUB_ATCC_15264	3445263	3445252	0	1955574	1489678	43.2386
Haloferax volcanii DS2 chromosome, complete genome	HAL_VOL_DS2	2847757	2847746	0	1616453	1231293	43.2375
Clostridium cellulovorans 743B chromosome, complete genome	CLO_CEL_743B	5262222	5262211	0	2988893	2273318	43.2008
Symbiobacterium thermophilum IAM 14863 chromosome, complete genome	SYM_THE_IAM_14863	3566135	3566124	0	2026335	1539789	43.1782
Cupriavidus necator N-1 chromosome 1, complete sequence	CUP_NEC_N1_1	3872936	3872925	0	2202919	1670006	43.12
Gluconacetobacter diazotrophicus PAl 5 chromosome, complete genome	GLU_DIA_PAl_5_2	3887492	3887481	0	2211344	1676137	43.1163
Clostridium perfringens ATCC 13124 chromosome, complete genome	CLO_PER_ATCC_13124	3256683	3256672	0	1853087	1403585	43.0988
Rhodobacter sphaeroides ATCC 17025 chromosome, complete genome	RHO_SPH_ATCC_17025	3217726	3217715	0	1833378	1384337	43.0224
Ralstonia solanacearum GMI1000 chromosome, complete genome	RAL_SOL_GMI1000	3716413	3716402	0	2121864	1594538	42.9054
Flavobacterium johnsoniae UW101 chromosome, complete genome	FLA_JOH_UW101	6096872	6096861	0	3484854	2612007	42.8418
Clostridium perfringens SM101 chromosome, complete genome	CLO_PER_SM101	2897393	2897382	0	1662587	1234795	42.6176
Pseudomonas fulva 12-X chromosome, complete genome	PSE_FUL_12X	4920769	4920758	0	2826139	2094619	42.567
Arcobacter butzleri ED-1, complete genome	ARC_BUT_ED1	2256675	2256664	0	1296382	960282	42.5532
Dechlorosoma suillum PS chromosome, complete genome	DEC_SUI_PS	3806980	3806969	0	2190569	1616400	42.459
Desulfovibrio magneticus RS-1, complete genome	DES_MAG_RS1	5248049	5248038	0	3029919	2218119	42.2657
Pseudomonas putida GB-1 chromosome, complete genome	PSE_PUT_GB1	6078430	6078419	0	3511067	2567352	42.2372
Azospirillum brasilense Sp245, complete genome	AZO_BRA_Sp245	3023440	3023429	285	1748080	1275064	42.1728
Acidovorax ebreus TPSY chromosome, complete genome	ACI_EBR_TPSY	3796573	3796562	0	2197905	1598657	42.108
Clostridium ljungdahlii DSM 13528 chromosome, complete genome	CLO_LJU_DSM_13528	4630065	4630054	0	2681497	1948557	42.085
Pseudomonas fluorescens Pf0-1 chromosome, complete genome	PSE_FLU_Pf01	6438405	6438394	0	3741979	2696415	41.8802
Pseudomonas fluorescens F113 chromosome, complete genome	PSE_FLU_F113	6845832	6845821	0	3983697	2862124	41.8083
Aromatoleum aromaticum EbN1 chromosome, complete genome	ARO_ARO_EbN1	4296230	4296219	0	2500295	1795924	41.8024
Sinorhizobium fredii USDA 257 chromosome, complete genome	SIN_FRE_USDA_257	6476459	6476448	0	3769994	2706454	41.7892
Clostridium perfringens str. 13, complete genome	CLO_PER_str._13	3031430	3031419	0	1765168	1266251	41.7709
Pseudomonas brassicacearum subsp. brassicacearum NFM421 chromosome, complete genome	PSE_BRA_subsp._brassicacearum_NFM421	6843248	6843237	0	3991070	2852167	41.6786
Corynebacterium variabile DSM 44702 chromosome, complete genome	COR_VAR_DSM_44702	3433007	3432996	0	2008073	1424923	41.5067
Saccharomonospora viridis DSM 43017 chromosome, complete genome	SAC_VIR_DSM_43017	4308349	4308338	0	2523372	1784966	41.4305
Oceanithermus profundus DSM 14977 chromosome, complete genome	OCE_PRO_DSM_14977	2303940	2303929	0	1351332	952597	41.3466
Pseudogulbenkiania sp. NH8B, complete genome	PSE_SP._NH8B	4332995	4332984	0	2542011	1790973	41.3335
Paenibacillus mucilaginosus 3016 chromosome, complete genome	PAE_MUC_3016	8739048	8739037	0	5127392	3611645	41.3277
Paenibacillus mucilaginosus K02 chromosome, complete genome	PAE_MUC_K02	8770140	8770129	0	5146083	3624046	41.3226
Pseudomonas putida KT2440 chromosome, complete genome	PSE_PUT_KT2440	6181863	6181852	0	3635221	2546631	41.1953
Pseudomonas putida ND6 chromosome, complete genome	PSE_PUT_ND6	6085449	6085438	0	3579463	2505975	41.1799
Paenibacillus mucilaginosus KNP414 chromosome, complete genome	PAE_MUC_KNP414	8663821	8663810	0	5097141	3566669	41.1674
Truepera radiovictrix DSM 17093 chromosome, complete genome	TRU_RAD_DSM_17093	3260398	3260387	0	1920656	1339731	41.0912
Pseudomonas putida F1 chromosome, complete genome	PSE_PUT_F1	5959964	5959953	0	3511531	2448422	41.0812
Pseudomonas mendocina NK-01 chromosome, complete genome	PSE_MEN_NK01	5434353	5434342	0	3203694	2230648	41.0473
Fusobacterium nucleatum subsp. nucleatum ATCC 25586 chromosome, complete genome	FUS_NUC_subsp._nucleatum_ATCC_25586	2174500	2174489	12	1281912	892565	41.0471
Brachyspira pilosicoli 95/1000 chromosome, complete genome	BRA_PIL_951000	2586443	2586432	0	1525023	1061409	41.0376
Pseudomonas stutzeri DSM 4166 chromosome, complete genome	PSE_STU_DSM_4166	4689946	4689935	0	2767884	1922051	40.9825
Sphingobium sp. SYK-6 chromosome, complete genome	SPH_SP._SYK6	4199332	4199321	0	2481021	1718300	40.9185
Azospirillum lipoferum 4B, complete genome	AZO_LIP_4B	2988332	2988321	0	1768801	1219520	40.8095
Pseudomonas fluorescens SBW25 chromosome, complete genome	PSE_FLU_SBW25	6722539	6722528	0	3983424	2739104	40.7451
Ralstonia solanacearum Po82 chromosome, complete genome	RAL_SOL_Po82	3481091	3481080	0	2068149	1412931	40.5889
Rhodococcus erythropolis PR4, complete genome	RHO_ERY_PR4	6516310	6516299	0	3872054	2644245	40.5789
Candidatus Phytoplasma australiense, complete genome	CAN_PHY_australiense	879959	879948	0	523005	356943	40.5641
Pseudomonas putida DOT-T1E chromosome, complete genome	PSE_PUT_DOTT1E	6260702	6260691	27	3721109	2539555	40.5635
Candidatus Accumulibacter phosphatis clade IIA str. UW-1 chromosome, complete genome	CAN_ACC_phosphatis_clade_IIA_str._UW1	5058518	5058507	0	3009502	2049005	40.5061
Sphingopyxis alaskensis RB2256 chromosome, complete genome	SPH_ALA_RB2256	3345170	3345159	0	1992814	1352345	40.4269
Roseiflexus sp. RS-1 chromosome, complete genome	ROS_SP._RS1	5801598	5801587	0	3457747	2343840	40.4
Pseudomonas stutzeri ATCC 17588 = LMG 11199 chromosome, complete genome	PSE_STU_ATCC_17588_=_LMG_11199	4547930	4547919	0	2714985	1832934	40.3027
Sebaldella termitidis ATCC 33386 chromosome, complete genome	SEB_TER_ATCC_33386	4418842	4418831	0	2639573	1779258	40.2654
Polaromonas naphthalenivorans CJ2 chromosome, complete genome	POL_NAP_CJ2	4410291	4410280	0	2634877	1775403	40.256
Ralstonia solanacearum PSI07 chromosome, complete genome	RAL_SOL_PSI07	3520618	3520607	0	2108508	1412099	40.1095
Clostridium botulinum BKT015925 chromosome, complete genome	CLO_BOT_BKT015925	2773157	2773146	0	1661264	1111882	40.0946
Pseudomonas putida BIRD-1 chromosome, complete genome	PSE_PUT_BIRD1	5731541	5731530	0	3435871	2295659	40.0532
Ruegeria pomeroyi DSS-3 chromosome, complete genome	RUE_POM_DSS3	4109442	4109431	0	2464441	1644990	40.0296
Roseiflexus castenholzii DSM 13941 chromosome, complete genome	ROS_CAS_DSM_13941	5723298	5723287	0	3432437	2290850	40.0268
Pseudomonas stutzeri A1501 chromosome, complete genome	PSE_STU_A1501	4567418	4567407	0	2740452	1826955	39.9998
Halomicrobium mukohataei DSM 12286 chromosome, complete genome	HAL_MUK_DSM_12286	3110487	3110476	0	1866776	1243700	39.9842
Paracoccus denitrificans PD1222 chromosome 1, complete sequence	PAR_DEN_PD1222_1	2852282	2852271	0	1719102	1133169	39.7287
Burkholderia xenovorans LB400 chromosome 1, complete sequence	BUR_XEN_LB400_1	4895836	4895825	0	2957557	1938268	39.5902
Ralstonia solanacearum CFBP2957 chromosome, complete genome	RAL_SOL_CFBP2957	3417386	3417375	41	2064879	1352455	39.5758
Halorubrum lacusprofundi ATCC 49239 chromosome 1, complete genome	HAL_LAC_ATCC_49239_1	2735295	2735284	0	1656125	1079159	39.4533
Arthrobacter chlorophenolicus A6 chromosome, complete genome	ART_CHL_A6	4395537	4395526	69	2663049	1732408	39.413
Thiocystis violascens DSM 198 chromosome, complete genome	THI_VIO_DSM_198	5017071	5017060	0	3039814	1977246	39.4105
Niastella koreensis GR20-10 chromosome, complete genome	NIA_KOR_GR2010	9033684	9033673	0	5490923	3542750	39.2172
Methylocella silvestris BL2 chromosome, complete genome	MET_SIL_BL2	4305430	4305419	0	2618019	1687400	39.1925
Clostridium tetani E88 chromosome, complete genome	CLO_TET_E88	2799251	2799240	0	1707665	1091575	38.9954
Aeromonas hydrophila subsp. hydrophila ATCC 7966 chromosome, complete genome	AER_HYD_subsp._hydrophila_ATCC_7966	4744448	4744437	0	2894533	1849904	38.991
Streptobacillus moniliformis DSM 12112 chromosome, complete genome	STR_MON_DSM_12112	1662578	1662567	0	1015200	647367	38.9378
Mycoplasma mycoides subsp. capri LC str. 95010, complete genome	MYC_MYC_subsp._capri_LC_str._95010	1153998	1153987	0	705537	448450	38.8609
Pseudomonas putida W619 chromosome, complete genome	PSE_PUT_W619	5774330	5774319	0	3530580	2243739	38.8572
Natrinema sp. J7-2 chromosome, complete genome	NAT_SP._J72	3697626	3697615	35	2262636	1434944	38.8073
Comamonas testosteroni CNB-2 chromosome, complete genome	COM_TES_CNB2	5373643	5373632	0	3288653	2084979	38.8002
Burkholderia sp. CCGE1002 chromosome 1, complete sequence	BUR_SP._CCGE1002_1	3518940	3518929	0	2156749	1362180	38.7101
Microcystis aeruginosa NIES-843 chromosome, complete genome	MIC_AER_NIES843	5842795	5842784	0	3581398	2261386	38.7039
Cellulophaga lytica DSM 7489 chromosome, complete genome	CEL_LYT_DSM_7489	3765936	3765925	0	2310236	1455689	38.6542
Clostridium acetobutylicum DSM 1731 chromosome, complete genome	CLO_ACE_DSM_1731	3942462	3942451	0	2420743	1521708	38.598
Clostridium acetobutylicum EA 2018 chromosome, complete genome	CLO_ACE_EA_2018	3940230	3940219	0	2419496	1520723	38.5949
Clostridium acetobutylicum ATCC 824 chromosome, complete genome	CLO_ACE_ATCC_824	3940880	3940869	0	2420020	1520849	38.5917
Dinoroseobacter shibae DFL 12 chromosome, complete genome	DIN_SHI_DFL_12	3789584	3789573	0	2330848	1458725	38.4931
Collimonas fungivorans Ter331 chromosome, complete genome	COL_FUN_Ter331	5186898	5186887	64	3195149	1991674	38.3983
Rhizobium leguminosarum bv. viciae 3841 chromosome, complete genome	RHI_LEG_bv._viciae_3841	5057142	5057131	0	3115650	1941481	38.391
Sphingobium japonicum UT26S chromosome 1, complete genome	SPH_JAP_UT26S_1	3514822	3514811	0	2169047	1345764	38.2884
Rhizobium leguminosarum bv. trifolii WSM2304 chromosome, complete genome	RHI_LEG_bv._trifolii_WSM2304	4537948	4537937	0	2801946	1735991	38.2551
Pseudomonas fluorescens A506 chromosome, complete genome	PSE_FLU_A506	5962570	5962559	0	3682888	2279671	38.2331
Burkholderia sp. YI23 chromosome 1, complete sequence	BUR_SP._YI23_1	3131280	3131269	0	1939652	1191617	38.0554
Burkholderia sp. CCGE1001 chromosome 1, complete sequence	BUR_SP._CCGE1001_1	4063449	4063438	0	2517976	1545462	38.0334
Mycobacterium tuberculosis UT205, complete genome	MYC_TUB_UT205	4418088	4418077	2244	2735650	1680183	38.0297
Leptospira interrogans serovar Lai str. 56601 chromosome chromosome I, complete sequence	LEP_INT_serovar_Lai_str._56601_I	4338762	4338751	0	2690582	1648169	37.9872
Leptospira interrogans serovar Lai str. IPAV chromosome chromosome 1, complete sequence	LEP_INT_serovar_Lai_str._IPAV_1	4349158	4349147	0	2697143	1652004	37.9846
Clostridium kluyveri DSM 555 chromosome, complete genome	CLO_KLU_DSM_555	3964618	3964607	0	2458764	1505843	37.9822
Mycobacterium canettii CIPT 140010059, complete genome	MYC_CAN_CIPT_140010059	4482059	4482048	0	2779696	1702352	37.9816
Rhizobium etli CIAT 652 chromosome, complete genome	RHI_ETL_CIAT_652	4513324	4513313	0	2804811	1708502	37.8547
Polaromonas sp. JS666 chromosome, complete genome	POL_SP._JS666	5200264	5200253	0	3234226	1966027	37.8064
Clostridium novyi NT chromosome, complete genome	CLO_NOV_NT	2547720	2547709	0	1584570	963139	37.8041
Mycobacterium bovis BCG str. Pasteur 1173P2 chromosome, complete genome	MYC_BOV_BCG_str._Pasteur_1173P2	4374522	4374511	0	2725555	1648956	37.6946
Burkholderia phytofirmans PsJN chromosome 1, complete sequence	BUR_PHY_PsJN_1	4467537	4467526	0	2784493	1683033	37.6726
Isosphaera pallida ATCC 43644 chromosome, complete genome	ISO_PAL_ATCC_43644	5472964	5472953	0	3413730	2059223	37.6254
Lacinutrix sp. 5H-3-7-4 chromosome, complete genome	LAC_SP._5H374	3296168	3296157	0	2056133	1240024	37.6203
Rhizobium leguminosarum bv. trifolii WSM1325 chromosome, complete genome	RHI_LEG_bv._trifolii_WSM1325	4767043	4767032	0	2973730	1793302	37.6188
Arthrobacter sp. FB24, complete sequence	ART_SP._FB24	4698945	4698934	0	2933435	1765499	37.5723
Alkalilimnicola ehrlichii MLHE-1 chromosome, complete genome	ALK_EHR_MLHE1	3275944	3275933	0	2046408	1229525	37.5321
Allochromatium vinosum DSM 180 chromosome, complete genome	ALL_VIN_DSM_180	3526903	3526892	0	2203747	1323145	37.5159
Pseudomonas syringae pv. tomato str. DC3000 chromosome, complete genome	PSE_SYR_pv._tomato_str._DC3000	6397126	6397115	0	3997269	2399846	37.5145
Mycobacterium bovis BCG str. Tokyo 172, complete genome	MYC_BOV_BCG_str._Tokyo_172	4371711	4371700	0	2736126	1635574	37.4128
Mycobacterium tuberculosis F11, complete genome	MYC_TUB_F11	4424435	4424424	0	2769763	1654661	37.3983
Leptospira interrogans serovar Copenhageni str. Fiocruz L1-130 chromosome I, complete sequence	LEP_INT_serovar_Copenhageni_str._Fiocruz_L1130_I	4277185	4277174	0	2679939	1597235	37.3432
Mycobacterium tuberculosis H37Ra, complete genome	MYC_TUB_H37Ra	4419977	4419966	0	2769831	1650135	37.3337
Mycobacterium bovis BCG str. Mexico chromosome, complete genome	MYC_BOV_BCG_str._Mexico	4350386	4350375	13	2727597	1622765	37.3017
Mycobacterium tuberculosis H37Rv chromosome, complete genome	MYC_TUB_H37Rv_1	4411708	4411697	0	2766178	1645519	37.299
Mycobacterium tuberculosis CCDC5180 chromosome, complete genome	MYC_TUB_CCDC5180	4405981	4405970	0	2762911	1643059	37.2917
Mycobacterium tuberculosis H37Rv chromosome, complete genome	MYC_TUB_H37Rv_2	4411532	4411521	0	2766416	1645105	37.2911
Pseudomonas stutzeri CCUG 29243 chromosome, complete genome	PSE_STU_CCUG_29243	4709064	4709053	0	2954066	1754987	37.2684
Pseudomonas stutzeri DSM 10701 chromosome, complete genome	PSE_STU_DSM_10701	4174118	4174107	16	2618994	1555097	37.2558
Mycobacterium tuberculosis CCDC5079 chromosome, complete genome	MYC_TUB_CCDC5079	4398812	4398801	0	2761176	1637625	37.2289
Rhodopirellula baltica SH 1 chromosome, complete genome	RHO_BAL_SH_1	7145576	7145565	0	4485671	2659894	37.2244
Flavobacterium branchiophilum FL-15, complete genome	FLA_BRA_FL15	3559884	3559873	0	2234992	1324881	37.2171
Haliscomenobacter hydrossis DSM 1100 chromosome, complete genome	HAL_HYD_DSM_1100	8371686	8371675	0	5256467	3115208	37.2113
Mycobacterium tuberculosis RGTB423 chromosome, complete genome	MYC_TUB_RGTB423	4406587	4406576	0	2767611	1638965	37.1936
Mycobacterium tuberculosis KZN 605 chromosome, complete genome	MYC_TUB_KZN_605	4399120	4399109	0	2763178	1635931	37.1878
Leptotrichia buccalis C-1013-b chromosome, complete genome	LEP_BUC_C1013b	2465610	2465599	0	1548739	916860	37.1861
Mycobacterium tuberculosis KZN 1435, complete genome	MYC_TUB_KZN_1435	4398250	4398239	0	2763171	1635068	37.1755
Mycobacterium tuberculosis CTRI-2 chromosome, complete genome	MYC_TUB_CTRI2	4398525	4398514	0	2763690	1634824	37.1676
Mycobacterium tuberculosis KZN 4207 chromosome, complete genome	MYC_TUB_KZN_4207	4394985	4394974	0	2763000	1631974	37.1327
Burkholderia sp. CCGE1003 chromosome 1, complete sequence	BUR_SP._CCGE1003_1	4077097	4077086	0	2563862	1513224	37.1153
Clostridium kluyveri NBRC 12016, complete genome	CLO_KLU_NBRC_12016	3896121	3896110	0	2450400	1445710	37.1065
Mycobacterium africanum GM041182 chromosome, complete genome	MYC_AFR_GM041182	4389314	4389303	0	2761545	1627758	37.0847
Mycobacterium tuberculosis CDC1551 chromosome, complete genome	MYC_TUB_CDC1551	4403837	4403826	1710	2770521	1631595	37.0495
Mycobacterium tuberculosis RGTB327 chromosome, complete genome	MYC_TUB_RGTB327	4380119	4380108	0	2757414	1622694	37.0469
Ralstonia eutropha JMP134 chromosome 1, complete sequence	RAL_EUT_JMP134_1	3806533	3806522	0	2397350	1409172	37.0199
Thioalkalivibrio sulfidophilus HL-EbGr7 chromosome, complete genome	THI_SUL_HLEbGr7	3464554	3464543	0	2185539	1279004	36.917
Sinorhizobium fredii HH103, complete genome	SIN_FRE_HH103	4305723	4305712	132	2717067	1588513	36.8932
Mycobacterium bovis AF2122/97 chromosome, complete genome	MYC_BOV_AF212297	4345492	4345481	0	2743759	1601722	36.8595
Geobacter sp. M18 chromosome, complete genome	GEO_SP._M18	5277406	5277395	0	3332595	1944800	36.8515
Herpetosiphon aurantiacus DSM 785 chromosome, complete genome	HER_AUR_DSM_785	6346587	6346576	0	4009286	2337290	36.8276
Arthrobacter phenanthrenivorans Sphe3 chromosome, complete genome	ART_PHE_Sphe3	4250414	4250403	0	2685471	1564932	36.8184
Halanaerobium praevalens DSM 2228 chromosome, complete genome	HAL_PRA_DSM_2228	2309262	2309251	0	1459702	849549	36.7889
Eggerthella lenta DSM 2243 chromosome, complete genome	EGG_LEN_DSM_2243	3632260	3632249	0	2297032	1335217	36.7601
Pseudomonas syringae pv. syringae B728a chromosome, complete genome	PSE_SYR_pv._syringae_B728a	6093698	6093687	0	3859073	2234614	36.671
Thermobifida fusca YX chromosome, complete genome	THE_FUS_YX	3642249	3642238	0	2306819	1335419	36.6648
Nostoc punctiforme PCC 73102 chromosome, complete genome	NOS_PUN_PCC_73102	8234322	8234311	0	5215700	3018611	36.6589
Cellulophaga algicola DSM 14237 chromosome, complete genome	CEL_ALG_DSM_14237	4888353	4888342	0	3098219	1790123	36.6202
Gemmatimonas aurantiaca T-27, complete genome	GEM_AUR_T27	4636964	4636953	0	2940422	1696531	36.5872
Thiobacillus denitrificans ATCC 25259 chromosome, complete genome	THI_DEN_ATCC_25259	2909809	2909798	0	1845575	1064223	36.5738
Clostridium clariflavum DSM 19732 chromosome, complete genome	CLO_CLA_DSM_19732	4897678	4897667	0	3114523	1783144	36.408
Deinococcus radiodurans R1 chromosome 1, complete sequence	DEI_RAD_R1_1	2648638	2648627	661	1684703	963263	36.3684
Sinorhizobium fredii NGR234 chromosome, complete genome	SIN_FRE_NGR234	3925702	3925691	0	2498439	1427252	36.3567
Chitinophaga pinensis DSM 2588 chromosome, complete genome	CHI_PIN_DSM_2588	9127347	9127336	0	5818914	3308422	36.2474
Thermus scotoductus SA-01 chromosome, complete genome	THE_SCO_SA01	2346803	2346792	0	1497696	849096	36.1811
Marinitoga piezophila KA3 chromosome, complete genome	MAR_PIE_KA3	2231407	2231396	0	1427049	804347	36.0468
Rhodospirillum photometricum DSM 122, complete genome	RHO_PHO_DSM_122	3876289	3876278	2795	2478315	1395168	35.9925
Novosphingobium aromaticivorans DSM 12444 chromosome, complete genome	NOV_ARO_DSM_12444	3561584	3561573	0	2280424	1281149	35.9714
'Nostoc azollae' 0708 chromosome, complete genome	NO_AZO_0708	5354700	5354689	0	3429341	1925348	35.9563
Bacillus thuringiensis serovar chinensis CT-43 chromosome, complete genome	BAC_THU_serovar_chinensis_CT43	5486830	5486819	0	3518269	1968550	35.8778
Rhizobium etli CFN 42, complete genome	RHI_ETL_CFN_42	4381608	4381597	0	2812870	1568727	35.8026
Mycoplasma capricolum subsp. capricolum ATCC 27343 chromosome, complete genome	MYC_CAP_subsp._capricolum_ATCC_27343	1010023	1010012	0	648484	361528	35.7944
Bacillus cereus B4264 chromosome, complete genome	BAC_CER_B4264	5419036	5419025	0	3481172	1937853	35.7602
Bacillus cereus ATCC 14579, complete genome	BAC_CER_ATCC_14579	5411809	5411798	0	3476636	1935162	35.7582
Cyanothece sp. PCC 7424 chromosome, complete genome	CYA_SP._PCC_7424	5942652	5942641	0	3818553	2124088	35.7432
Mycobacterium abscessus ATCC 19977 chromosome 1, complete sequence	MYC_ABS_ATCC_19977_1	5067172	5067161	0	3256866	1810295	35.726
Mycobacterium massiliense str. GO 06 chromosome, complete genome	MYC_MAS_str._GO_06	5068807	5068796	17695	3240825	1810276	35.7141
Burkholderia phymatum STM815 chromosome 1, complete sequence	BUR_PHY_STM815_1	3479187	3479176	0	2237012	1242164	35.7028
Candidatus Phytoplasma mali, complete genome	CAN_PHY_mali	601943	601932	0	387288	214644	35.6592
Bacillus cereus G9842 chromosome, complete genome	BAC_CER_G9842	5387334	5387323	0	3468709	1918614	35.6135
Desulfatibacillum alkenivorans AK-01 chromosome, complete genome	DES_ALK_AK01	6517073	6517062	0	4198926	2318136	35.5703
Halalkalicoccus jeotgali B3 chromosome, complete genome	HAL_JEO_B3	2809118	2809107	76	1810622	998409	35.5419
Terriglobus roseus DSM 18391 chromosome, complete genome	TER_ROS_DSM_18391	5227858	5227847	0	3370415	1857432	35.5296
Bacillus thuringiensis BMB171 chromosome, complete genome	BAC_THU_BMB171	5330088	5330077	0	3436598	1893479	35.5244
Halomonas elongata DSM 2581 chromosome, complete genome	HAL_ELO_DSM_2581	4061296	4061285	0	2619977	1441308	35.489
Bacillus thuringiensis serovar finitimus YBT-020 chromosome, complete genome	BAC_THU_serovar_finitimus_YBT020	5355490	5355479	47	3456370	1899062	35.4602
Mycoplasma leachii PG50 chromosome, complete genome	MYC_LEA_PG50	1008951	1008940	0	651382	357558	35.439
Mycoplasma leachii 99/014/6, complete genome	MYC_LEA_990146	1017232	1017221	70	656706	360445	35.4343
Halobacterium salinarum R1, complete genome	HAL_SAL_R1	2000962	2000951	0	1292300	708651	35.4157
Halobacterium sp. NRC-1 chromosome, complete genome	HAL_SP._NRC1	2014239	2014228	0	1301832	712396	35.3682
Clostridium lentocellum DSM 5427 chromosome, complete genome	CLO_LEN_DSM_5427	4714237	4714226	0	3049715	1664511	35.3083
Bacillus thuringiensis serovar konkukian str. 97-27 chromosome, complete genome	BAC_THU_serovar_konkukian_str._9727	5237682	5237671	12	3388524	1849135	35.3045
Bacillus cereus E33L chromosome, complete genome	BAC_CER_E33L	5300915	5300904	0	3434066	1866838	35.2174
Rhodomicrobium vannielii ATCC 17100 chromosome, complete genome	RHO_VAN_ATCC_17100	4014469	4014458	0	2602928	1411530	35.1612
Bacillus cereus 03BB102, complete genome	BAC_CER_03BB102	5269628	5269617	0	3417563	1852054	35.1459
Cupriavidus metallidurans CH34 chromosome, complete genome	CUP_MET_CH34	3928089	3928078	0	2547664	1380414	35.1422
Bacillus thuringiensis str. Al Hakam chromosome, complete genome	BAC_THU_str._Al_Hakam	5257091	5257080	0	3411311	1845769	35.1102
Bacillus cereus AH187 chromosome, complete genome	BAC_CER_AH187	5269030	5269019	0	3420245	1848774	35.0876
Bacillus cereus AH820 chromosome, complete genome	BAC_CER_AH820	5302683	5302672	1757	3440727	1860188	35.0802
Sinorhizobium meliloti SM11 chromosome, complete genome	SIN_MEL_SM11	3908022	3908011	0	2538674	1369337	35.0392
Cyclobacterium marinum DSM 745 chromosome, complete genome	CYC_MAR_DSM_745	6221273	6221262	0	4045416	2175846	34.9744
Mycoplasma penetrans HF-2, complete genome	MYC_PEN_HF2	1358633	1358622	0	884145	474477	34.9234
Ignavibacterium album JCM 16511 chromosome, complete genome	IGN_ALB_JCM_16511	3658997	3658986	0	2381263	1277723	34.9201
Bacillus cereus biovar anthracis str. CI chromosome, complete genome	BAC_CER_biovar_anthracis_str._CI	5196054	5196043	0	3381743	1814300	34.917
Pseudomonas syringae pv. phaseolicola 1448A chromosome, complete genome	PSE_SYR_pv._phaseolicola_1448A	5928787	5928776	0	3859066	2069710	34.9096
Bacillus cereus Q1 chromosome, complete genome	BAC_CER_Q1	5214195	5214184	0	3394078	1820106	34.9068
Bacillus cereus F837/76 chromosome, complete genome	BAC_CER_F83776	5222906	5222895	0	3399927	1822968	34.9034
Bacillus anthracis str. CDC 684 chromosome, complete genome	BAC_ANT_str._CDC_684	5230115	5230104	0	3404942	1825162	34.8972
Bacillus cereus NC7401, complete genome	BAC_CER_NC7401	5221581	5221570	0	3400936	1820634	34.8676
Ralstonia pickettii 12J chromosome 1, complete sequence	RAL_PIC_12J_1	3942557	3942546	0	2571078	1371468	34.7864
Novosphingobium sp. PP1Y chromosome, complete genome	NOV_SP._PP1Y	3911486	3911475	0	2551824	1359651	34.7606
Bacillus weihenstephanensis KBAB4 chromosome, complete genome	BAC_WEI_KBAB4	5262775	5262764	0	3433717	1829047	34.7545
Propionibacterium propionicum F0230a chromosome, complete genome	PRO_PRO_F0230a	3449360	3449349	0	2251530	1197819	34.7259
Bacillus anthracis str. Sterne chromosome, complete genome	BAC_ANT_str._Sterne	5228663	5228652	0	3414309	1814343	34.7
Bacillus anthracis str. A0248, complete genome	BAC_ANT_str._A0248	5227419	5227408	0	3414017	1813391	34.6901
Bacillus anthracis str. 'Ames Ancestor' chromosome, complete genome	BAC_ANT_str._Ames_Ancestor	5227419	5227408	0	3414020	1813388	34.69
Bacillus anthracis str. Ames chromosome, complete genome	BAC_ANT_str._Ames	5227293	5227282	0	3414168	1813114	34.6856
Halorhodospira halophila SL1 chromosome, complete genome	HAL_HAL_SL1	2678452	2678441	0	1750195	928246	34.6562
Bacillus cereus ATCC 10987 chromosome, complete genome	BAC_CER_ATCC_10987	5224283	5224272	4044	3409844	1810384	34.6533
Bacillus anthracis str. H9401 chromosome, complete genome	BAC_ANT_str._H9401	5218947	5218936	0	3411978	1806958	34.6231
Klebsiella oxytoca E718 chromosome, complete genome	KLE_OXY_E718	6097032	6097021	0	3989682	2107339	34.5634
Oceanimonas sp. GK1 chromosome, complete genome	OCE_SP._GK1	3514537	3514526	12	2301446	1213068	34.5158
Thiomonas intermedia K12 chromosome, complete genome	THI_INT_K12	3396378	3396367	0	2225006	1171361	34.4886
Nitrobacter hamburgensis X14 chromosome, complete genome	NIT_HAM_X14	4406967	4406956	0	2889409	1517547	34.4353
Chromohalobacter salexigens DSM 3043 chromosome, complete genome	CHR_SAL_DSM_3043	3696649	3696638	0	2423974	1272664	34.4276
Rhodothermus marinus DSM 4252 chromosome, complete genome	RHO_MAR_DSM_4252	3261604	3261593	0	2139196	1122397	34.4125
Desulfovibrio aespoeensis Aspo-2 chromosome, complete genome	DES_AES_Aspo2	3629109	3629098	0	2383250	1245848	34.3294
Flavobacterium indicum GPTSA100-9, complete genome	FLA_IND_GPTSA1009	2993089	2993078	0	1966653	1026425	34.2933
Klebsiella oxytoca KCTC 1686 chromosome, complete genome	KLE_OXY_KCTC_1686	5974109	5974098	11	3925754	2048333	34.2869
Xanthomonas albilineans GPE PC73 chromosome, complete genome	XAN_ALB_GPE_PC73	3768695	3768684	0	2478296	1290388	34.2398
Klebsiella pneumoniae 342 chromosome, complete genome	KLE_PNE_342	5641239	5641228	0	3714259	1926969	34.1587
Methanosphaera stadtmanae DSM 3091 chromosome, complete genome	MET_STA_DSM_3091	1767403	1767392	0	1163700	603692	34.1572
Sinorhizobium meliloti AK83 chromosome 1, complete sequence	SIN_MEL_AK83_1	3820344	3820333	0	2515943	1304390	34.1434
Rhodothermus marinus SG0.5JP17-172 chromosome, complete genome	RHO_MAR_SG0.5JP17172	3225536	3225525	0	2124867	1100658	34.1234
Frateuria aurantia DSM 6220 chromosome, complete genome	FRA_AUR_DSM_6220	3603458	3603447	0	2374125	1229322	34.1152
Gloeobacter violaceus PCC 7421 chromosome, complete genome	GLO_VIO_PCC_7421	4659019	4659008	0	3069814	1589194	34.1101
Pirellula staleyi DSM 6068 chromosome, complete genome	PIR_STA_DSM_6068	6196199	6196188	0	4092201	2103987	33.9562
Parvibaculum lavamentivorans DS-1 chromosome, complete genome	PAR_LAV_DS1	3914745	3914734	0	2586284	1328450	33.9346
Leifsonia xyli subsp. xyli str. CTCB07 chromosome, complete genome	LEI_XYL_subsp._xyli_str._CTCB07	2584158	2584147	0	1707253	876894	33.9336
Sinorhizobium meliloti BL225C chromosome, complete genome	SIN_MEL_BL225C	3671982	3671971	0	2427370	1244601	33.8946
Flavobacterium columnare ATCC 49512 chromosome, complete genome	FLA_COL_ATCC_49512	3162432	3162421	0	2090662	1071759	33.8905
Klebsiella variicola At-22 chromosome, complete genome	KLE_VAR_At22	5458505	5458494	0	3609458	1849036	33.8745
Sphingobium chlorophenolicum L-1 chromosome 1, complete sequence	SPH_CHL_L1_1	3080818	3080807	0	2037434	1043373	33.8669
Salinibacter ruber DSM 13855 chromosome, complete genome	SAL_RUB_DSM_13855	3551823	3551812	0	2349818	1201994	33.8417
Propionibacterium freudenreichii subsp. shermanii CIRM-BIA1 chromosome, complete genome	PRO_FRE_subsp._shermanii_CIRMBIA1	2616384	2616373	0	1730965	885408	33.841
Ralstonia pickettii 12D chromosome 1, complete sequence	RAL_PIC_12D_1	3647724	3647713	0	2414871	1232842	33.7977
Sinorhizobium meliloti 1021, complete genome	SIN_MEL_1021	3654135	3654124	0	2420577	1233547	33.7577
Methanococcus voltae A3 chromosome, complete genome	MET_VOL_A3	1936387	1936376	0	1282892	653484	33.7478
Salinibacter ruber M8 chromosome, complete genome	SAL_RUB_M8	3619447	3619436	0	2399056	1220380	33.7174
Acidimicrobium ferrooxidans DSM 10331 chromosome, complete genome	ACI_FER_DSM_10331	2158157	2158146	0	1430998	727148	33.6932
Segniliparus rotundus DSM 44985 chromosome, complete genome	SEG_ROT_DSM_44985	3157527	3157516	0	2095487	1062029	33.635
Klebsiella pneumoniae subsp. pneumoniae HS11286 chromosome, complete genome	KLE_PNE_subsp._pneumoniae_HS11286	5333942	5333931	12	3541260	1792659	33.6086
Marinithermus hydrothermalis DSM 14884 chromosome, complete genome	MAR_HYD_DSM_14884	2269167	2269156	0	1507330	761826	33.5731
Klebsiella pneumoniae subsp. pneumoniae MGH 78578 chromosome, complete genome	KLE_PNE_subsp._pneumoniae_MGH_78578	5315120	5315109	0	3532226	1782883	33.5437
Klebsiella pneumoniae NTUH-K2044 chromosome, complete genome	KLE_PNE_NTUHK2044	5248520	5248509	0	3488105	1760404	33.541
Zunongwangia profunda SM-A87 chromosome, complete genome	ZUN_PRO_SMA87	5128187	5128176	0	3409943	1718233	33.5057
Oligotropha carboxidovorans OM5 chromosome, complete genome	OLI_CAR_OM5_1	3745629	3745618	0	2492737	1252881	33.4492
Onion yellows phytoplasma OY-M, complete genome	ONI_YEL_phytoplasma_OYM	853092	853081	36	568068	284977	33.4056
Klebsiella pneumoniae KCTC 2242 chromosome, complete genome	KLE_PNE_KCTC_2242	5259571	5259560	76	3504843	1754641	33.361
Sphaerobacter thermophilus DSM 20745 chromosome 1, complete sequence	SPH_THE_DSM_20745_1	2741033	2741022	0	1831744	909278	33.173
Oligotropha carboxidovorans OM5 chromosome, complete genome	OLI_CAR_OM5_2	3595748	3595737	0	2405484	1190253	33.1018
Campylobacter jejuni subsp. doylei 269.97 chromosome, complete genome	CAM_JEJ_subsp._doylei_269.97	1845106	1845095	0	1236379	608716	32.991
Oligotropha carboxidovorans OM4 chromosome, complete genome	OLI_CAR_OM4	3539447	3539436	0	2372150	1167286	32.9794
Natrialba magadii ATCC 43099 chromosome, complete genome	NAT_MAG_ATCC_43099	3751858	3751847	0	2516339	1235508	32.9307
Mycoplasma fermentans M64 chromosome, complete genome	MYC_FER_M64	1118751	1118740	0	750706	368034	32.8972
Flavobacterium psychrophilum JIP02/86 chromosome, complete genome	FLA_PSY_JIP0286	2861988	2861977	0	1921598	940379	32.8577
Geobacter sp. M21 chromosome, complete genome	GEO_SP._M21	4745806	4745795	0	3188962	1556833	32.8045
Aeromonas veronii B565 chromosome, complete genome	AER_VER_B565	4551783	4551772	0	3059842	1491930	32.7769
Campylobacter jejuni RM1221, complete genome	CAM_JEJ_RM1221	1777831	1777820	0	1196438	581382	32.702
Cyanothece sp. PCC 7822 chromosome, complete genome	CYA_SP._PCC_7822	6091620	6091609	0	4100190	1991419	32.6912
Citrobacter rodentium ICC168, complete genome	CIT_ROD_ICC168	5346659	5346648	0	3598778	1747870	32.6909
Aeromonas salmonicida subsp. salmonicida A449, complete genome	AER_SAL_subsp._salmonicida_A449	4702402	4702391	0	3166430	1535961	32.6634
Laribacter hongkongensis HLHK9, complete genome	LAR_HON_HLHK9	3169329	3169318	0	2134472	1034846	32.652
Dyadobacter fermentans DSM 18053 chromosome, complete genome	DYA_FER_DSM_18053	6967790	6967779	0	4701658	2266121	32.5229
Agrobacterium radiobacter K84 chromosome 1, complete genome	AGR_RAD_K84_1	4005130	4005119	0	2704009	1301110	32.4862
Saprospira grandis str. Lewin chromosome, complete genome	SAP_GRA_str._Lewin	4345237	4345226	0	2936061	1409165	32.4302
Rhodoferax ferrireducens T118 chromosome, complete genome	RHO_FER_T118	4712337	4712326	0	3185819	1526507	32.3939
Ferrimonas balearica DSM 9799 chromosome, complete genome	FER_BAL_DSM_9799	4279159	4279148	0	2897144	1382004	32.2962
Fluviicola taffensis DSM 16823 chromosome, complete genome	FLU_TAF_DSM_16823	4633577	4633566	0	3139134	1494432	32.2523
Jannaschia sp. CCS1 chromosome, complete genome	JAN_SP._CCS1	4317977	4317966	0	2925901	1392065	32.2389
Wigglesworthia glossinidia endosymbiont of Glossina brevipalpis chromosome, complete genome	WIG_GLO_endosymbiont_of_Glossina_brevipalpis	697724	697713	0	473240	224473	32.1727
Nitrobacter winogradskyi Nb-255 chromosome, complete genome	NIT_WIN_Nb255	3402093	3402082	0	2310542	1091540	32.0845
Meiothermus ruber DSM 1279 chromosome, complete genome	MEI_RUB_DSM_1279	3097457	3097446	0	2104818	992628	32.0467
Leptospira borgpetersenii serovar Hardjo-bovis L550 chromosome chromosome 1, complete sequence	LEP_BOR_serovar_Hardjobovis_L550_1	3614446	3614435	0	2456136	1158299	32.0465
Pelagibacterium halotolerans B2 chromosome, complete genome	PEL_HAL_B2	3944837	3944826	0	2681100	1263726	32.035
Corynebacterium efficiens YS-314 chromosome, complete genome	COR_EFF_YS314	3147090	3147079	0	2139626	1007453	32.0123
Buchnera aphidicola str. Cc (Cinara cedri), complete genome	BUC_APH_str._Cc_Cinara_cedri	416380	416369	0	283131	133238	32
Cyanothece sp. ATCC 51142 chromosome circular, complete sequence	CYA_SP._ATCC_51142_circular	4934271	4934260	0	3357081	1577179	31.9638
Alkaliphilus metalliredigens QYMF chromosome, complete genome	ALK_MET_QYMF	4929566	4929555	0	3355377	1574178	31.9335
Halorhabdus utahensis DSM 12940 chromosome, complete genome	HAL_UTA_DSM_12940	3116795	3116784	0	2122039	994745	31.9158
Haloarcula hispanica ATCC 33960 chromosome I, complete sequence	HAL_HIS_ATCC_33960_I	2995271	2995260	0	2039685	955575	31.9029
Spirosoma linguale DSM 74 chromosome, complete genome	SPI_LIN_DSM_74	8078757	8078746	0	5502016	2576730	31.8952
Cronobacter turicensis z3032 chromosome, complete genome	CRO_TUR_z3032	4384463	4384452	142	2987521	1396789	31.8578
Serratia sp. AS12 chromosome, complete genome	SER_SP._AS12	5443009	5442998	0	3710212	1732786	31.8351
Serratia plymuthica AS9 chromosome, complete genome	SER_PLY_AS9	5442880	5442869	0	3710157	1732712	31.8345
Serratia sp. AS13 chromosome, complete genome	SER_SP._AS13	5442549	5442538	0	3710045	1732493	31.8324
Methanobrevibacter ruminantium M1 chromosome, complete genome	MET_RUM_M1	2937203	2937192	0	2002601	934591	31.8192
Enterobacter cloacae SCF1 chromosome, complete genome	ENT_CLO_SCF1	4814049	4814038	0	3284217	1529821	31.7783
Anabaena variabilis ATCC 29413 chromosome, complete genome	ANA_VAR_ATCC_29413	6365727	6365716	0	4343417	2022299	31.7686
Desulfovibrio africanus str. Walvis Bay chromosome, complete genome	DES_AFR_str._Walvis_Bay	4200534	4200523	0	2866769	1333754	31.7521
Dickeya dadantii 3937 chromosome, complete genome	DIC_DAD_3937	4922802	4922791	287	3361893	1560611	31.7018
Nostoc sp. PCC 7120 chromosome, complete genome	NOS_SP._PCC_7120	6413771	6413760	0	4381232	2032528	31.6901
Planctomyces brasiliensis DSM 5305 chromosome, complete genome	PLA_BRA_DSM_5305	6006602	6006591	0	4103395	1903196	31.6851
Hyphomicrobium denitrificans ATCC 51888 chromosome, complete genome	HYP_DEN_ATCC_51888	3638969	3638958	0	2486854	1152104	31.6603
Campylobacter lari RM2100, complete genome	CAM_LAR_RM2100	1525460	1525449	0	1042750	482699	31.6431
Campylobacter jejuni subsp. jejuni S3 chromosome, complete genome	CAM_JEJ_subsp._jejuni_S3	1681364	1681353	0	1149344	532009	31.6417
Geobacter bemidjiensis Bem chromosome, complete genome	GEO_BEM_Bem	4615150	4615139	0	3155829	1459310	31.6201
Methanosarcina acetivorans C2A chromosome, complete genome	MET_ACE_C2A	5751492	5751481	0	3935180	1816301	31.5797
Leptospira borgpetersenii serovar Hardjo-bovis JB197 chromosome chromosome 1, complete sequence	LEP_BOR_serovar_Hardjobovis_JB197_1	3576473	3576462	0	2447867	1128595	31.5562
Methanothermococcus okinawensis IH1 chromosome, complete genome	MET_OKI_IH1	1662525	1662514	0	1138409	524105	31.5248
Marivirga tractuosa DSM 4126 chromosome, complete genome	MAR_TRA_DSM_4126	4511574	4511563	0	3090281	1421282	31.5031
Clostridium phytofermentans ISDg chromosome, complete genome	CLO_PHY_ISDg	4847594	4847583	0	3320455	1527128	31.5029
Hahella chejuensis KCTC 2396 chromosome, complete genome	HAH_CHE_KCTC_2396	7215267	7215256	0	4943480	2271776	31.4857
Dechloromonas aromatica RCB, complete genome	DEC_ARO_RCB	4501104	4501093	0	3084842	1416251	31.4646
Desulfovibrio vulgaris str. Hildenborough chromosome, complete genome	DES_VUL_str._Hildenborough	3570858	3570847	0	2448091	1122756	31.4423
Belliella baltica DSM 15883 chromosome, complete genome	BEL_BAL_DSM_15883	4196595	4196584	0	2877298	1319286	31.4371
Colwellia psychrerythraea 34H chromosome, complete genome	COL_PSY_34H	5373180	5373169	0	3684688	1688481	31.4243
Desulfobacterium autotrophicum HRM2 chromosome, complete genome	DES_AUT_HRM2	5589073	5589062	0	3839686	1749376	31.3
Desulfovibrio vulgaris RCH1 chromosome, complete genome	DES_VUL_RCH1	3532052	3532041	0	2427093	1104948	31.2836
Thioalkalivibrio sp. K90mix chromosome, complete genome	THI_SP._K90mix	2744800	2744789	1	1886946	857842	31.2535
Campylobacter jejuni subsp. jejuni NCTC 11168 chromosome, complete genome	CAM_JEJ_subsp._jejuni_NCTC_11168	1641481	1641470	0	1128542	512928	31.2481
Caldilinea aerophila DSM 14535 = NBRC 104270, complete genome	CAL_AER_DSM_14535_=_NBRC_104270	5144873	5144862	0	3537314	1607548	31.2457
Cronobacter sakazakii ES15 chromosome, complete genome	CRO_SAK_ES15	4268675	4268664	0	2936719	1331945	31.2029
Cronobacter sakazakii ATCC BAA-894 chromosome, complete genome	CRO_SAK_ATCC_BAA894	4368373	4368362	0	3005362	1363000	31.2016
Campylobacter jejuni subsp. jejuni 81116, complete genome	CAM_JEJ_subsp._jejuni_81116	1628115	1628104	0	1120728	507376	31.1636
Ketogulonicigenium vulgare Y25 chromosome, complete genome	KET_VUL_Y25	2776084	2776073	0	1912274	863799	31.1159
Natronomonas pharaonis DSM 2160, complete genome	NAT_PHA_DSM_2160	2595221	2595210	0	1788058	807152	31.1016
Campylobacter jejuni subsp. jejuni IA3902 chromosome, complete genome	CAM_JEJ_subsp._jejuni_IA3902	1635045	1635034	0	1126770	508264	31.0858
Paenibacillus sp. JDR-2 chromosome, complete genome	PAE_SP._JDR2	7184930	7184919	0	4953533	2231386	31.0565
Campylobacter jejuni subsp. jejuni ICDCCJ07001 chromosome, complete genome	CAM_JEJ_subsp._jejuni_ICDCCJ07001	1664840	1664829	0	1148047	516782	31.0411
Thermodesulfobacterium sp. OPB45 chromosome, complete genome	THE_SP._OPB45	1634377	1634366	0	1127305	507061	31.0249
Solitalea canadensis DSM 3403 chromosome, complete genome	SOL_CAN_DSM_3403	5202069	5202058	0	3588219	1613839	31.0231
Ketogulonigenium vulgarum WSH-001 chromosome, complete genome	KET_VUL_WSH001	2766400	2766389	12	1908779	857598	31.0006
Campylobacter hominis ATCC BAA-381, complete genome	CAM_HOM_ATCC_BAA381	1711273	1711262	12	1181521	529729	30.9555
Campylobacter jejuni subsp. jejuni M1 chromosome, complete genome	CAM_JEJ_subsp._jejuni_M1	1616648	1616637	0	1116521	500116	30.9356
Hyphomicrobium sp. MC1, complete genome	HYP_SP._MC1	4757528	4757517	0	3288501	1469016	30.8778
Campylobacter jejuni subsp. jejuni 81-176, complete genome	CAM_JEJ_subsp._jejuni_81176	1616554	1616543	0	1117432	499111	30.8752
Desulfovibrio vulgaris DP4 chromosome, complete genome	DES_VUL_DP4	3462887	3462876	0	2395103	1067773	30.8349
Shigella boydii CDC 3083-94 chromosome, complete genome	SHI_BOY_CDC_308394	4615997	4615986	0	3194854	1421132	30.7872
Edwardsiella tarda EIB202 chromosome, complete genome	EDW_TAR_EIB202	3760463	3760452	0	2602726	1157726	30.7869
Methanosaeta harundinacea 6Ac chromosome, complete genome	MET_HAR_6Ac	2559043	2559032	0	1772680	786352	30.7285
Enterobacter aerogenes KCTC 2190 chromosome, complete genome	ENT_AER_KCTC_2190	5280350	5280339	12	3660654	1619673	30.6737
Bacillus megaterium DSM 319 chromosome, complete genome	BAC_MEG_DSM_319	5097447	5097436	0	3533939	1563497	30.6722
Serratia proteamaculans 568 chromosome, complete genome	SER_PRO_568	5448853	5448842	0	3777958	1670884	30.6649
Runella slithyformis DSM 19594 chromosome, complete genome	RUN_SLI_DSM_19594	6568739	6568728	0	4556902	2011826	30.6273
Thermosipho africanus TCF52B, complete genome	THE_AFR_TCF52B	2016657	2016646	0	1399730	616916	30.5912
Bacillus megaterium QM B1551 chromosome, complete genome	BAC_MEG_QM_B1551	5097129	5097118	0	3537896	1559222	30.5903
Caldicellulosiruptor saccharolyticus DSM 8903 chromosome, complete genome	CAL_SAC_DSM_8903	2970275	2970264	0	2061926	908338	30.5811
Erythrobacter litoralis HTCC2594 chromosome, complete genome	ERY_LIT_HTCC2594	3052398	3052387	0	2119889	932498	30.5498
Halophilic archaeon DL31 chromosome, complete genome	HAL_ARC_DL31	2913689	2913678	0	2023785	889893	30.5419
Bacillus cytotoxicus NVH 391-98 chromosome, complete genome	BAC_CYT_NVH_39198	4087024	4087013	0	2838806	1248207	30.5408
Shigella dysenteriae Sd197, complete genome	SHI_DYS_Sd197	4369232	4369221	0	3034890	1334331	30.5393
Mycoplasma pulmonis UAB CTIP, complete genome	MYC_PUL_UAB_CTIP	963879	963868	0	669695	294173	30.5201
Maricaulis maris MCS10 chromosome, complete genome	MAR_MAR_MCS10	3368780	3368769	0	2340775	1027994	30.5154
Erwinia billingiae Eb661 chromosome, complete genome	ERW_BIL_Eb661	5100167	5100156	0	3544139	1556017	30.5092
Syntrophobacter fumaroxidans MPOB chromosome, complete genome	SYN_FUM_MPOB	4990251	4990240	0	3470773	1519467	30.4488
Bacillus cellulosilyticus DSM 2522 chromosome, complete genome	BAC_CEL_DSM_2522	4681672	4681661	0	3256315	1425346	30.4453
Edwardsiella tarda FL6-60 chromosome, complete genome	EDW_TAR_FL660	3684607	3684596	0	2565055	1119541	30.3844
Arthrobacter aurescens TC1, complete genome	ART_AUR_TC1	4597686	4597675	0	3201428	1396247	30.3685
Photorhabdus luminescens subsp. laumondii TTO1, complete genome	PHO_LUM_subsp._laumondii_TTO1	5688987	5688976	0	3963055	1725921	30.338
Candidatus Koribacter versatilis Ellin345 chromosome, complete genome	CAN_KOR_versatilis_Ellin345	5650368	5650357	0	3940239	1710118	30.2657
Desulfurivibrio alkaliphilus AHT2 chromosome, complete genome	DES_ALK_AHT2	3097763	3097752	0	2160861	936891	30.2442
Deinococcus proteolyticus MRP chromosome, complete genome	DEI_PRO_MRP	2147060	2147049	0	1497709	649340	30.2434
Escherichia coli O26:H11 str. 11368 chromosome, complete genome	ESC_COL_O26H11_str._11368	5697240	5697229	0	3974540	1722689	30.2373
Caldicellulosiruptor lactoaceticus 6A chromosome, complete genome	CAL_LAC_6A	2674809	2674798	0	1866378	808420	30.2236
Methanococcus aeolicus Nankai-3 chromosome, complete genome	MET_AEO_Nankai3	1569500	1569489	0	1095263	474226	30.2153
Caldicellulosiruptor bescii DSM 6725 chromosome, complete genome	CAL_BES_DSM_6725	2919718	2919707	0	2038578	881129	30.1787
Thermoanaerobacter wiegelii Rt8.B1 chromosome, complete genome	THE_WIE_Rt8.B1	2785056	2785045	0	1944788	840257	30.1703
Bacillus megaterium WSH-002 chromosome, complete genome	BAC_MEG_WSH002	4983975	4983964	84	3484728	1499152	30.0795
Shigella sonnei 53G, complete genome	SHI_SON_53G	4988504	4988493	0	3491381	1497112	30.0113
Sinorhizobium medicae WSM419 chromosome, complete genome	SIN_MED_WSM419	3781904	3781893	0	2647937	1133956	29.9838
Meiothermus silvanus DSM 9946 chromosome, complete genome	MEI_SIL_DSM_9946	3249394	3249383	0	2275417	973966	29.9739
Mycoplasma mobile 163K, complete genome	MYC_MOB_163K	777079	777068	0	544303	232765	29.9543
Shigella sonnei Ss046 chromosome, complete genome	SHI_SON_Ss046	4825265	4825254	0	3381219	1444035	29.9266
Hyphomonas neptunium ATCC 15444 chromosome, complete genome	HYP_NEP_ATCC_15444	3705021	3705010	0	2596755	1108255	29.9123
Haloferax mediterranei ATCC 33500 chromosome, complete genome	HAL_MED_ATCC_33500	2948884	2948873	0	2068854	880019	29.8426
Chelativorans sp. BNC1 chromosome, complete genome	CHE_SP._BNC1	4412446	4412435	0	3096145	1316290	29.8314
Chloroflexus sp. Y-400-fl chromosome, complete genome	CHL_SP._Y400fl	5268950	5268939	0	3697683	1571256	29.8211
Treponema succinifaciens DSM 2489 chromosome, complete genome	TRE_SUC_DSM_2489	2731853	2731842	0	1917691	814151	29.8023
Mycoplasma hyorhinis HUB-1 chromosome, complete genome	MYC_HYO_HUB1	839615	839604	0	589651	249953	29.7703
Methanosarcina barkeri str. Fusaro chromosome, complete genome	MET_BAR_str._Fusaro	4837408	4837397	0	3397613	1439784	29.7636
Granulicella mallensis MP5ACTX8 chromosome, complete genome	GRA_MAL_MP5ACTX8	6237577	6237566	0	4381430	1856136	29.7574
Pedobacter saltans DSM 12145 chromosome, complete genome	PED_SAL_DSM_12145	4635236	4635225	0	3256790	1378435	29.7383
Chloroflexus aurantiacus J-10-fl chromosome, complete genome	CHL_AUR_J10fl	5258541	5258530	0	3695071	1563459	29.7319
Mycoplasma hyorhinis GDL-1 chromosome, complete genome	MYC_HYO_GDL1	837480	837469	0	588494	248975	29.7295
Methylococcus capsulatus str. Bath chromosome, complete genome	MET_CAP_str._Bath	3304561	3304550	12	2322238	982300	29.7257
Paenibacillus sp. Y412MC10 chromosome, complete genome	PAE_SP._Y412MC10	7121665	7121654	0	5011181	2110473	29.6346
Escherichia blattae DSM 4481 chromosome, complete genome	ESC_BLA_DSM_4481	4158725	4158714	0	2926819	1231895	29.622
Sulfurihydrogenibium sp. YO3AOP1 chromosome, complete genome	SUL_SP._YO3AOP1	1838442	1838431	0	1293995	544436	29.6142
Clostridium sp. BNL1100 chromosome, complete genome	CLO_SP._BNL1100	4613747	4613736	0	3248261	1365475	29.5959
Desulfococcus oleovorans Hxd3 chromosome, complete genome	DES_OLE_Hxd3	3944167	3944156	0	2778616	1165540	29.5511
Candidatus Carsonella ruddii PV, complete genome	CAN_CAR_ruddii_PV	159662	159651	0	112474	47177	29.5501
Ureaplasma urealyticum serovar 10 str. ATCC 33699 chromosome, complete genome	URE_URE_serovar_10_str._ATCC_33699	874478	874467	0	616411	258056	29.5101
Bordetella avium 197N chromosome, complete genome	BOR_AVI_197N	3732255	3732244	0	2631456	1100788	29.494
Deferribacter desulfuricans SSM1, complete genome	DEF_DES_SSM1	2234389	2234378	0	1575862	658516	29.472
Aster yellows witches'-broom phytoplasma AYWB, complete genome	AST_YEL_witchesbroom_phytoplasma_AYWB	706569	706558	0	499115	207443	29.3597
Magnetococcus marinus MC-1 chromosome, complete genome	MAG_MAR_MC1	4719581	4719570	0	3333984	1385586	29.3583
Escherichia coli O157:H7 str. EC4115 chromosome, complete genome	ESC_COL_O157H7_str._EC4115	5572075	5572064	0	3937028	1635036	29.3435
Enterobacter cloacae subsp. cloacae ATCC 13047 chromosome, complete genome	ENT_CLO_subsp._cloacae_ATCC_13047	5314581	5314570	12	3758945	1555613	29.2707
Pedobacter heparinus DSM 2366 chromosome, complete genome	PED_HEP_DSM_2366	5167383	5167372	0	3655059	1512313	29.2666
Methanotorris igneus Kol 5 chromosome, complete genome	MET_IGN_Kol_5	1854197	1854186	0	1312016	542170	29.2403
Acinetobacter baumannii SDF chromosome, complete genome	ACI_BAU_SDF	3421954	3421943	16	2422318	999609	29.2117
Shigella boydii Sb227 chromosome, complete genome	SHI_BOY_Sb227	4519823	4519812	0	3200258	1319554	29.1949
Granulicella tundricola chromosome, complete genome	GRA_TUN_	4309153	4309142	0	3052140	1257002	29.1706
Cytophaga hutchinsonii ATCC 33406 chromosome, complete genome	CYT_HUT_ATCC_33406	4433218	4433207	0	3140268	1292939	29.1649
Escherichia coli O157:H7 str. EDL933 chromosome, complete genome	ESC_COL_O157H7_str._EDL933	5528445	5528434	26717	3890234	1611483	29.149
Candidatus Arthromitus sp. SFB-mouse-Japan, complete genome	CAN_ART_sp._SFBmouseJapan	1620005	1619994	0	1148542	471452	29.1021
Mycoplasma hyorhinis MCLD chromosome, complete genome	MYC_HYO_MCLD	829709	829698	0	588282	241416	29.0969
Staphylococcus aureus subsp. aureus TW20, complete genome	STA_AUR_subsp._aureus_TW20	3043210	3043199	0	2159886	883313	29.0258
Amycolicicoccus subflavus DQS3-9A1 chromosome, complete genome	AMY_SUB_DQS39A1	4738809	4738798	0	3363437	1375361	29.0234
Staphylococcus aureus subsp. aureus T0131 chromosome, complete genome	STA_AUR_subsp._aureus_T0131	2913900	2913889	0	2068877	845012	28.9995
Cyanothece sp. PCC 8801 chromosome, complete genome	CYA_SP._PCC_8801	4679413	4679402	0	3323160	1356242	28.9832
Acidothermus cellulolyticus 11B chromosome, complete genome	ACI_CEL_11B	2443540	2443529	0	1735491	708038	28.976
Aequorivita sublithincola DSM 14238 chromosome, complete genome	AEQ_SUB_DSM_14238	3520671	3520660	0	2500527	1020133	28.9756
Haloarcula marismortui ATCC 43049 chromosome I, complete sequence	HAL_MAR_ATCC_43049_I	3131724	3131713	0	2225083	906630	28.95
Escherichia coli O157:H7 str. TW14359 chromosome, complete genome	ESC_COL_O157H7_str._TW14359	5528136	5528125	0	3927827	1600298	28.9483
Staphylococcus haemolyticus JCSC1435 chromosome, complete genome	STA_HAE_JCSC1435	2685015	2685004	0	1908611	776393	28.9159
Bartonella tribocorum CIP 105476 chromosome, complete genome	BAR_TRI_CIP_105476	2619061	2619050	0	1863386	755664	28.8526
Candidatus Arthromitus sp. SFB-mouse-Yit, complete genome	CAN_ART_sp._SFBmouseYit	1586397	1586386	0	1129246	457140	28.8164
Escherichia coli KO11FL chromosome, complete genome	ESC_COL_KO11FL_1	5021812	5021801	12	3575434	1446355	28.8015
Deinococcus geothermalis DSM 11300, complete genome	DEI_GEO_DSM_11300	2467205	2467194	0	1756933	710261	28.7882
Methanobrevibacter smithii ATCC 35061 chromosome, complete genome	MET_SMI_ATCC_35061	1853160	1853149	0	1320858	532291	28.7236
Staphylococcus aureus subsp. aureus str. JKD6008 chromosome, complete genome	STA_AUR_subsp._aureus_str._JKD6008	2924344	2924333	0	2084363	839970	28.7235
Bacteroides thetaiotaomicron VPI-5482 chromosome, complete genome	BAC_THE_VPI5482	6260361	6260350	0	4464479	1795871	28.6864
Geobacillus sp. C56-T3 chromosome, complete genome	GEO_SP._C56T3	3650813	3650802	0	2603669	1047133	28.6823
Staphylococcus aureus subsp. aureus MRSA252 chromosome, complete genome	STA_AUR_subsp._aureus_MRSA252	2902619	2902608	0	2070126	832482	28.6805
Acidobacterium capsulatum ATCC 51196, complete genome	ACI_CAP_ATCC_51196	4127356	4127345	0	2943682	1183663	28.6786
Escherichia coli O111:H- str. 11128, complete genome	ESC_COL_O111H_str._11128	5371077	5371066	0	3831398	1539668	28.666
Cyanothece sp. PCC 8802 chromosome, complete genome	CYA_SP._PCC_8802	4669813	4669802	0	3333408	1336394	28.6178
Gluconacetobacter xylinus NBRC 3288, complete genome	GLU_XYL_NBRC_3288	3136818	3136807	0	2240221	896586	28.5828
Escherichia coli O157:H7 str. Sakai chromosome, complete genome	ESC_COL_O157H7_str._Sakai	5498450	5498439	0	3927098	1571341	28.5779
Candidatus Arthromitus sp. SFB-rat-Yit, complete genome	CAN_ART_sp._SFBratYit	1515556	1515545	0	1083135	432410	28.5317
Clostridium cellulolyticum H10 chromosome, complete genome	CLO_CEL_H10	4068724	4068713	0	2908342	1160371	28.5194
Geobacillus thermoleovorans CCB_US3_UF5 chromosome, complete genome	GEO_THE_CCB_US3_UF5	3596620	3596609	0	2571078	1025531	28.5138
Halogeometricum borinquense DSM 11551 chromosome, complete genome	HAL_BOR_DSM_11551	2820544	2820533	0	2016662	803871	28.5007
Staphylococcus aureus subsp. aureus JH9 chromosome, complete genome	STA_AUR_subsp._aureus_JH9	2906700	2906689	0	2078926	827763	28.4779
Staphylococcus aureus subsp. aureus JH1 chromosome, complete genome	STA_AUR_subsp._aureus_JH1	2906507	2906496	0	2078987	827509	28.471
Caldicellulosiruptor kronotskyensis 2002 chromosome, complete genome	CAL_KRO_2002	2843785	2843774	0	2034899	808875	28.4437
Gramella forsetii KT0803 chromosome, complete genome	GRA_FOR_KT0803	3798465	3798454	0	2718546	1079908	28.4302
Francisella tularensis TIGB03 chromosome, complete genome	FRA_TUL_TIGB03	1968651	1968640	0	1409063	559577	28.4245
Dickeya zeae Ech1591 chromosome, complete genome	DIC_ZEA_Ech1591	4813854	4813843	0	3445728	1368115	28.4204
Roseobacter denitrificans OCh 114 chromosome, complete genome	ROS_DEN_OCh_114	4133097	4133086	0	2959220	1173866	28.4017
Staphylococcus aureus subsp. aureus str. Newman chromosome, complete genome	STA_AUR_subsp._aureus_str._Newman	2878897	2878886	0	2061356	817530	28.3974
Escherichia coli O103:H2 str. 12009, complete genome	ESC_COL_O103H2_str._12009	5449314	5449303	0	3902270	1547033	28.3896
Geobacillus sp. Y412MC61 chromosome, complete genome	GEO_SP._Y412MC61	3622844	3622833	0	2594709	1028124	28.379
Staphylococcus aureus subsp. aureus MSHR1132, complete genome	STA_AUR_subsp._aureus_MSHR1132	2762785	2762774	24	1978735	784015	28.3778
Desulfobulbus propionicus DSM 2032 chromosome, complete genome	DES_PRO_DSM_2032	3851869	3851858	0	2759362	1092496	28.3628
Geobacillus sp. WCH70 chromosome, complete genome	GEO_SP._WCH70	3464618	3464607	0	2483840	980767	28.3082
Staphylococcus aureus subsp. aureus HO 5096 0412, complete genome	STA_AUR_subsp._aureus_HO_5096_0412	2832299	2832288	0	2030958	801330	28.2927
Clostridium thermocellum ATCC 27405 chromosome, complete genome	CLO_THE_ATCC_27405	3843301	3843290	0	2756310	1086980	28.2825
Geobacter metallireducens GS-15 chromosome, complete genome	GEO_MET_GS15	3997420	3997409	0	2867039	1130370	28.2776
Pelobacter propionicus DSM 2379 chromosome, complete genome	PEL_PRO_DSM_2379	4008000	4007989	0	2874769	1133220	28.274
Staphylococcus aureus subsp. aureus USA300_FPR3757 chromosome, complete genome	STA_AUR_subsp._aureus_USA300_FPR3757	2872769	2872758	0	2061226	811532	28.2492
Staphylococcus aureus subsp. aureus USA300_TCH1516 chromosome, complete genome	STA_AUR_subsp._aureus_USA300_TCH1516	2872915	2872904	0	2061672	811232	28.2374
Staphylococcus aureus subsp. aureus N315, complete genome	STA_AUR_subsp._aureus_N315	2814816	2814805	0	2020283	794522	28.2265
Lysinibacillus sphaericus C3-41 chromosome, complete genome	LYS_SPH_C341	4639821	4639810	0	3330440	1309370	28.2203
Caldicellulosiruptor kristjanssonii 177R1B chromosome, complete genome	CAL_KRI_177R1B	2786473	2786462	0	2000779	785683	28.1964
Geobacillus sp. Y412MC52 chromosome, complete genome	GEO_SP._Y412MC52	3628883	3628872	0	2605805	1023067	28.1924
Staphylococcus aureus subsp. aureus Mu3, complete genome	STA_AUR_subsp._aureus_Mu3	2880168	2880157	0	2068356	811801	28.186
Staphylococcus aureus subsp. aureus Mu50 chromosome, complete genome	STA_AUR_subsp._aureus_Mu50	2878529	2878518	0	2067680	810838	28.1686
Staphylococcus aureus subsp. aureus S0385, complete genome	STA_AUR_subsp._aureus_S0385	2872582	2872571	0	2063818	808753	28.1543
Methanocaldococcus jannaschii DSM 2661 chromosome, complete genome	MET_JAN_DSM_2661	1664970	1664959	155	1196622	468182	28.1197
Blattabacterium sp. (Cryptocercus punctulatus) str. Cpu chromosome, complete genome	BLA_SP._Cryptocercus_punctulatus_str._Cpu	605745	605734	0	435430	170304	28.1153
Staphylococcus aureus subsp. aureus COL chromosome, complete genome	STA_AUR_subsp._aureus_COL	2809422	2809411	0	2021176	788235	28.0569
Leptospira biflexa serovar Patoc strain 'Patoc 1 (Ames)' chromosome I, complete sequence	LEP_BIF_serovar_Patoc_strain_Patoc_1_Ames_I	3603977	3603966	0	2593287	1010679	28.0435
Clostridium sticklandii DSM 519 chromosome, complete genome	CLO_STI_DSM_519	2715461	2715450	0	1953998	761452	28.0415
Shigella flexneri 2a str. 301 chromosome, complete genome	SHI_FLE_2a_str._301	4607202	4607191	16	3315512	1291663	28.0358
Thermanaerovibrio acidaminovorans DSM 6589 chromosome, complete genome	THE_ACI_DSM_6589	1848474	1848463	0	1330518	517945	28.0203
Leptospira biflexa serovar Patoc strain 'Patoc 1 (Paris)' chromosome I, complete sequence	LEP_BIF_serovar_Patoc_strain_Patoc_1_Paris_I	3599677	3599666	0	2591455	1008211	28.0085
Staphylococcus aureus subsp. aureus M013 chromosome, complete genome	STA_AUR_subsp._aureus_M013	2788636	2788625	0	2007632	780993	28.0064
Escherichia coli Xuzhou21 chromosome, complete genome	ESC_COL_Xuzhou21	5386223	5386212	24	3878785	1507403	27.9863
Enterobacter cloacae subsp. dissolvens SDM chromosome, complete genome	ENT_CLO_subsp._dissolvens_SDM	4968248	4968237	0	3578115	1390122	27.9802
Sphingobacterium sp. 21 chromosome, complete genome	SPH_SP._21	6226409	6226398	0	4484568	1741830	27.9749
Staphylococcus aureus subsp. aureus TCH60 chromosome, complete genome	STA_AUR_subsp._aureus_TCH60	2802675	2802664	0	2018859	783805	27.9664
Staphylococcus aureus subsp. aureus MW2, complete genome	STA_AUR_subsp._aureus_MW2	2820462	2820451	0	2031718	788733	27.9648
Methanococcus vannielii SB chromosome, complete genome	MET_VAN_SB	1720048	1720037	0	1239127	480910	27.9593
Rahnella aquatilis HX2 chromosome, complete genome	RAH_AQU_HX2	4962173	4962162	37	3574768	1387357	27.9587
Methylomicrobium alcaliphilum chromosome, complete genome	MET_ALC_	4668296	4668285	0	3363214	1305071	27.9561
Staphylococcus aureus subsp. aureus ED98, complete genome	STA_AUR_subsp._aureus_ED98	2824404	2824393	0	2035454	788939	27.933
Shigella flexneri 2002017 chromosome, complete genome	SHI_FLE_2002017	4650856	4650845	12	3351890	1298943	27.9292
Staphylococcus aureus 04-02981 chromosome, complete genome	STA_AUR_0402981	2821452	2821441	0	2034640	786801	27.8865
Acetobacterium woodii DSM 1030 chromosome, complete genome	ACE_WOO_DSM_1030	4044777	4044766	0	2917512	1127254	27.8694
Croceibacter atlanticus HTCC2559 chromosome, complete genome	CRO_ATL_HTCC2559	2952962	2952951	0	2130053	822898	27.867
Staphylococcus aureus subsp. aureus JKD6159 chromosome, complete genome	STA_AUR_subsp._aureus_JKD6159	2811435	2811424	0	2028223	783201	27.8578
Rahnella sp. Y9602 chromosome, complete genome	RAH_SP._Y9602	4864217	4864206	0	3509972	1354234	27.8408
Staphylococcus aureus subsp. aureus 11819-97 chromosome, complete genome	STA_AUR_subsp._aureus_1181997	2846546	2846535	0	2054086	792449	27.8391
Staphylococcus aureus subsp. aureus NCTC 8325 chromosome, complete genome	STA_AUR_subsp._aureus_NCTC_8325	2821361	2821350	12	2036127	785211	27.831
Shigella flexneri 2a str. 2457T, complete genome	SHI_FLE_2a_str._2457T	4599354	4599343	156	3320338	1278849	27.805
Citrobacter koseri ATCC BAA-895 chromosome, complete genome	CIT_KOS_ATCC_BAA895	4720462	4720451	0	3408194	1312257	27.7994
Mycoplasma hyopneumoniae 7448 chromosome, complete genome	MYC_HYO_7448	920079	920068	0	664330	255738	27.7956
Methanocaldococcus sp. FS406-22 chromosome, complete genome	MET_SP._FS40622	1760939	1760928	0	1271604	489324	27.7878
Staphylococcus aureus subsp. aureus ED133 chromosome, complete genome	STA_AUR_subsp._aureus_ED133	2832478	2832467	0	2045575	786892	27.7812
Synechococcus sp. JA-3-3Ab chromosome, complete genome	SYN_SP._JA33Ab	2932766	2932755	0	2118197	814558	27.7745
Staphylococcus epidermidis RP62A, complete genome	STA_EPI_RP62A	2616530	2616519	0	1889928	726591	27.7694
Zobellia galactanivorans, complete genome	ZOB_GAL_	5521712	5521701	0	3989192	1532509	27.7543
Staphylococcus aureus subsp. aureus MSSA476 chromosome, complete genome	STA_AUR_subsp._aureus_MSSA476	2799802	2799791	0	2023026	776765	27.7437
Mycoplasma hyopneumoniae 168 chromosome, complete genome	MYC_HYO_168	925576	925565	0	668881	256684	27.7327
Alistipes finegoldii DSM 17242 chromosome, complete genome	ALI_FIN_DSM_17242	3734239	3734228	0	2698819	1035409	27.7275
Ehrlichia ruminantium str. Welgevonden chromosome, complete genome	EHR_RUM_str._Welgevonden_1	1516355	1516344	0	1096296	420048	27.7014
Sulfolobus tokodaii str. 7 chromosome, complete genome	SUL_TOK_str._7	2694756	2694745	0	1948384	746361	27.6969
Edwardsiella ictaluri 93-146 chromosome, complete genome	EDW_ICT_93146	3812315	3812304	0	2756645	1055659	27.6908
Spirochaeta thermophila DSM 6192 chromosome, complete genome	SPI_THE_DSM_6192	2472645	2472634	0	1788193	684441	27.6806
Sulfolobus solfataricus P2 chromosome, complete genome	SUL_SOL_P2	2992245	2992234	0	2164159	828075	27.6741
Serratia symbiotica str. 'Cinara cedri' chromosome, complete genome	SER_SYM_str._Cinara_cedri	1762765	1762754	0	1274988	487766	27.6707
Shigella flexneri 5 str. 8401 chromosome, complete genome	SHI_FLE_5_str._8401	4574284	4574273	0	3309063	1265210	27.6593
Escherichia coli O55:H7 str. CB9615 chromosome, complete genome	ESC_COL_O55H7_str._CB9615	5386352	5386341	0	3898702	1487639	27.6187
Photorhabdus asymbiotica subsp. asymbiotica ATCC 43949 chromosome, complete genome	PHO_ASY_subsp._asymbiotica_ATCC_43949	5064808	5064797	0	3666920	1397877	27.5999
Escherichia coli IAI39 chromosome, complete genome	ESC_COL_IAI39	5132068	5132057	0	3716616	1415441	27.5804
Desulfomicrobium baculatum DSM 4028, complete genome	DES_BAC_DSM_4028	3942657	3942646	0	2855539	1087107	27.573
Thermosipho melanesiensis BI429 chromosome, complete genome	THE_MEL_BI429	1915238	1915227	0	1387190	528037	27.5705
Mycoplasma fermentans JER chromosome, complete genome	MYC_FER_JER	977524	977513	12	708030	269471	27.567
Pantoea sp. At-9b chromosome, complete genome	PAN_SP._At9b	4368708	4368697	0	3164775	1203922	27.5579
Ehrlichia ruminantium str. Welgevonden, complete genome	EHR_RUM_str._Welgevonden_2	1512977	1512966	0	1096190	416776	27.547
Pantoea vagans C9-1 chromosome, complete genome	PAN_VAG_C91	4024986	4024975	36	2916369	1108570	27.5423
Lactococcus lactis subsp. cremoris A76 chromosome, complete genome	LAC_LAC_subsp._cremoris_A76	2452616	2452605	0	1777167	675438	27.5396
Dickeya dadantii Ech703 chromosome, complete genome	DIC_DAD_Ech703	4679450	4679439	0	3393337	1286102	27.4841
Desulfovibrio alaskensis G20 chromosome, complete genome	DES_ALA_G20	3730232	3730221	0	2706004	1024217	27.4573
Spirochaeta thermophila DSM 6578 chromosome, complete genome	SPI_THE_DSM_6578	2560222	2560211	0	1857511	702700	27.447
Escherichia coli ETEC H10407, complete genome	ESC_COL_ETEC_H10407	5153435	5153424	0	3739082	1414342	27.4447
Rahnella aquatilis CIP 78.65 = ATCC 33071 chromosome, complete genome	RAH_AQU_CIP_78.65_=_ATCC_33071	4861101	4861090	0	3528120	1332970	27.4212
Arthrobacter arilaitensis Re117 chromosome, complete genome	ART_ARI_Re117	3859257	3859246	0	2801312	1057934	27.413
Geobacter sulfurreducens PCA chromosome, complete genome	GEO_SUL_PCA	3814139	3814128	0	2770617	1043511	27.3591
Escherichia coli O7:K1 str. CE10 chromosome, complete genome	ESC_COL_O7K1_str._CE10	5313531	5313520	0	3860139	1453381	27.3525
Caldicellulosiruptor obsidiansis OB47 chromosome, complete genome	CAL_OBS_OB47	2532343	2532332	0	1839960	692372	27.3413
Staphylococcus aureus subsp. aureus LGA251, complete genome	STA_AUR_subsp._aureus_LGA251	2750834	2750823	0	1998815	752008	27.3376
Escherichia coli O55:H7 str. RM12579 chromosome, complete genome	ESC_COL_O55H7_str._RM12579	5263980	5263969	0	3827276	1436693	27.293
Staphylococcus aureus subsp. aureus ECT-R 2, complete genome	STA_AUR_subsp._aureus_ECTR_2	2729540	2729529	0	1984903	744626	27.2804
Mycoplasma synoviae 53, complete genome	MYC_SYN_53	799476	799465	0	581525	217940	27.2607
Turneriella parva DSM 21527 chromosome, complete genome	TUR_PAR_DSM_21527	4384015	4384004	0	3189261	1194743	27.2523
Methanocaldococcus vulcanius M7 chromosome, complete genome	MET_VUL_M7	1746329	1746318	0	1270715	475603	27.2346
Psychromonas ingrahamii 37 chromosome, complete genome	PSY_ING_37	4559598	4559587	0	3318510	1241077	27.2191
Helicobacter cetorum MIT 00-7128 chromosome, complete genome	HEL_CET_MIT_007128	1947646	1947635	0	1417713	529922	27.2085
Staphylococcus aureus RF122, complete genome	STA_AUR_RF122	2742531	2742520	0	1996448	746072	27.2039
Staphylococcus aureus subsp. aureus 71193 chromosome, complete genome	STA_AUR_subsp._aureus_71193	2715000	2714989	27	1976540	738422	27.198
Staphylococcus aureus subsp. aureus VC40 chromosome, complete genome	STA_AUR_subsp._aureus_VC40	2692570	2692559	0	1960244	732315	27.1977
Treponema brennaborense DSM 12168 chromosome, complete genome	TRE_BRE_DSM_12168	3055580	3055569	0	2224762	830807	27.1899
Methylomonas methanica MC09 chromosome, complete genome	MET_MET_MC09	5051681	5051670	0	3679021	1372649	27.1722
Thermoanaerobacter italicus Ab9 chromosome, complete genome	THE_ITA_Ab9	2451061	2451050	0	1785497	665553	27.1538
Thermoanaerobacter pseudethanolicus ATCC 33223 chromosome, complete genome	THE_PSE_ATCC_33223	2362816	2362805	0	1722239	640566	27.1104
Escherichia coli ED1a chromosome, complete genome	ESC_COL_ED1a	5209548	5209537	13	3798233	1411291	27.0905
Caldicellulosiruptor hydrothermalis 108 chromosome, complete genome	CAL_HYD_108	2770676	2770665	0	2020804	749861	27.0643
Shewanella woodyi ATCC 51908 chromosome, complete genome	SHE_WOO_ATCC_51908	5935403	5935392	0	4329744	1605648	27.0521
Mycoplasma hyopneumoniae J chromosome, complete genome	MYC_HYO_J	897405	897394	0	654731	242663	27.0409
Chloroflexus aggregans DSM 9485 chromosome, complete genome	CHL_AGG_DSM_9485	4684931	4684920	0	3418315	1266605	27.0358
Geobacillus kaustophilus HTA426 chromosome, complete genome	GEO_KAU_HTA426	3544776	3544765	0	2586778	957987	27.0254
Alicyclobacillus acidocaldarius subsp. acidocaldarius DSM 446 chromosome, complete genome	ALI_ACI_subsp._acidocaldarius_DSM_446	3018755	3018744	0	2203039	815705	27.0213
Staphylococcus epidermidis ATCC 12228 chromosome, complete genome	STA_EPI_ATCC_12228	2499279	2499268	0	1824538	674730	26.9971
Desulfotomaculum acetoxidans DSM 771 chromosome, complete genome	DES_ACE_DSM_771	4545624	4545613	0	3318619	1226994	26.9929
Geobacter sulfurreducens KN400 chromosome, complete genome	GEO_SUL_KN400	3714272	3714261	0	2713555	1000706	26.9423
Cyanothece sp. PCC 7425 chromosome, complete genome	CYA_SP._PCC_7425	5374574	5374563	0	3927088	1447475	26.932
Roseobacter litoralis Och 149 chromosome, complete genome	ROS_LIT_Och_149	4505211	4505200	0	3291955	1213245	26.9299
Ehrlichia ruminantium str. Gardel, complete genome	EHR_RUM_str._Gardel	1499920	1499909	0	1096307	403602	26.9084
Aliivibrio salmonicida LFI1238 chromosome chromosome 1, complete sequence	ALI_SAL_LFI1238_1	3325165	3325154	0	2430673	894481	26.9004
Escherichia coli 55989 chromosome, complete genome	ESC_COL_55989	5154862	5154851	0	3770303	1384548	26.8591
Thermoanaerobacterium thermosaccharolyticum DSM 571 chromosome, complete genome	THE_THE_DSM_571	2785752	2785741	0	2037660	748081	26.8539
Geobacillus sp. Y4.1MC1 chromosome, complete genome	GEO_SP._Y4.1MC1	3840330	3840319	0	2809631	1030688	26.8386
Escherichia coli str. K-12 substr. DH10B chromosome, complete genome	ESC_COL_str._K12_substr._DH10B	4686137	4686126	24	3431695	1254407	26.7685
Alicyclobacillus acidocaldarius subsp. acidocaldarius Tc-4-1 chromosome, complete genome	ALI_ACI_subsp._acidocaldarius_Tc41	3124048	3124037	72	2287801	836164	26.7655
Agrobacterium vitis S4 chromosome 1, complete genome	AGR_VIT_S4_1	3726375	3726364	0	2729080	997284	26.7629
Geobacter uraniireducens Rf4 chromosome, complete genome	GEO_URA_Rf4	5136364	5136353	0	3762069	1374284	26.756
Desulfomonile tiedjei DSM 6799 chromosome, complete genome	DES_TIE_DSM_6799	6500104	6500093	0	4762595	1737498	26.7304
Bacteroides vulgatus ATCC 8482 chromosome, complete genome	BAC_VUL_ATCC_8482	5163189	5163178	0	3783225	1379953	26.7268
Neisseria meningitidis M01-240355 chromosome, complete genome	NEI_MEN_M01240355	2287777	2287766	98	1676762	610906	26.7032
Helicobacter cetorum MIT 99-5656 chromosome, complete genome	HEL_CET_MIT_995656	1833666	1833655	0	1344030	489625	26.7021
Pseudovibrio sp. FO-BEG1 chromosome, complete genome	PSE_SP._FOBEG1	5475670	5475659	13	4013605	1462041	26.7007
Escherichia coli UMN026 chromosome, complete genome	ESC_COL_UMN026	5202090	5202079	0	3814323	1387756	26.6769
Acidaminococcus fermentans DSM 20731 chromosome, complete genome	ACI_FER_DSM_20731	2329769	2329758	0	1708276	621482	26.6758
Enterobacter asburiae LF7a chromosome, complete genome	ENT_ASB_LF7a	4812833	4812822	0	3529586	1283236	26.6629
Francisella tularensis subsp. holarctica LVS chromosome, complete genome	FRA_TUL_subsp._holarctica_LVS	1895994	1895983	0	1390510	505473	26.6602
Ureaplasma parvum serovar 3 str. ATCC 700970, complete genome	URE_PAR_serovar_3_str._ATCC_700970	751719	751708	0	551329	200379	26.6565
Lactococcus lactis subsp. cremoris SK11, complete genome	LAC_LAC_subsp._cremoris_SK11	2438589	2438578	0	1788555	650023	26.6558
Escherichia coli CFT073 chromosome, complete genome	ESC_COL_CFT073	5231428	5231417	2742	3834366	1394309	26.6526
Acaryochloris marina MBIC11017 chromosome, complete genome	ACA_MAR_MBIC11017	6503724	6503713	0	4770400	1733313	26.6511
Ureaplasma parvum serovar 3 str. ATCC 27815 chromosome, complete genome	URE_PAR_serovar_3_str._ATCC_27815	751679	751668	0	551349	200319	26.6499
Sulfurimonas denitrificans DSM 1251 chromosome, complete genome	SUL_DEN_DSM_1251	2201561	2201550	0	1615021	586529	26.6416
Thermodesulfovibrio yellowstonii DSM 11347, complete genome	THE_YEL_DSM_11347	2003803	2003792	0	1469969	533823	26.6406
Geobacillus thermoglucosidasius C56-YS93 chromosome, complete genome	GEO_THE_C56YS93	3893306	3893295	0	2856906	1036389	26.6198
Thermoanaerobacter brockii subsp. finnii Ako-1 chromosome, complete genome	THE_BRO_subsp._finnii_Ako1	2344824	2344813	0	1720685	624128	26.6174
Thermoanaerobacter sp. X513 chromosome, complete genome	THE_SP._X513	2456520	2456509	0	1802741	653768	26.6137
Wolbachia sp. wRi, complete genome	WOL_SP._wRi	1445873	1445862	0	1061440	384422	26.5877
Francisella tularensis subsp. holarctica OSU18 chromosome, complete genome	FRA_TUL_subsp._holarctica_OSU18	1895727	1895716	0	1392115	503601	26.5652
Methanosarcina mazei Go1 chromosome, complete genome	MET_MAZ_Go1	4096345	4096334	0	3008508	1087826	26.5561
Escherichia coli 042, complete genome	ESC_COL_042	5241977	5241966	0	3850061	1391905	26.5531
Campylobacter concisus 13826, complete genome	CAM_CON_13826	2052007	2051996	12	1507123	544861	26.5527
Oceanobacillus iheyensis HTE831 chromosome, complete genome	OCE_IHE_HTE831	3630528	3630517	0	2666775	963742	26.5456
Neisseria meningitidis MC58 chromosome, complete genome	NEI_MEN_MC58	2272360	2272349	0	1670518	601831	26.485
Desulfosporosinus orientis DSM 765 chromosome, complete genome	DES_ORI_DSM_765	5863081	5863070	0	4310463	1552607	26.4811
Francisella tularensis subsp. holarctica FTNF002-00 chromosome, complete genome	FRA_TUL_subsp._holarctica_FTNF00200	1890909	1890898	0	1390220	500678	26.4783
Treponema denticola ATCC 35405 chromosome, complete genome	TRE_DEN_ATCC_35405	2843201	2843190	0	2090665	752525	26.4676
Salmonella enterica subsp. enterica serovar Typhimurium str. T000240, complete genome	SAL_ENT_subsp._enterica_serovar_Typhimurium_str._T000240	4954814	4954803	0	3643763	1311040	26.46
Thermoanaerobacter sp. X514 chromosome, complete genome	THE_SP._X514	2457259	2457248	0	1807141	650107	26.4567
Beijerinckia indica subsp. indica ATCC 9039 chromosome, complete genome	BEI_IND_subsp._indica_ATCC_9039	4170153	4170142	0	3066992	1103150	26.4535
Planctomyces limnophilus DSM 3776 chromosome, complete genome	PLA_LIM_DSM_3776	5423075	5423064	0	3991404	1431660	26.3995
Neisseria meningitidis 8013, complete genome	NEI_MEN_8013	2277550	2277539	0	1676299	601240	26.3987
Sodalis glossinidius str. 'morsitans' chromosome, complete genome	SOD_GLO_str._morsitans	4171146	4171135	0	3071084	1100051	26.3729
Sulfolobus islandicus Y.N.15.51 chromosome, complete genome	SUL_ISL_Y.N.15.51	2812165	2812154	0	2070624	741530	26.3688
Escherichia coli P12b chromosome, complete genome	ESC_COL_P12b	4935294	4935283	0	3634064	1301219	26.3656
Escherichia coli UMNK88 chromosome, complete genome	ESC_COL_UMNK88	5186416	5186405	92	3819404	1366909	26.3556
Flexistipes sinusarabici DSM 4947 chromosome, complete genome	FLE_SIN_DSM_4947	2526590	2526579	0	1860760	665819	26.3526
Caldicellulosiruptor owensensis OL chromosome, complete genome	CAL_OWE_OL	2428903	2428892	0	1789376	639516	26.3295
Methanoculleus marisnigri JR1 chromosome, complete genome	MET_MAR_JR1	2478101	2478090	72	1825857	652161	26.3171
Shewanella frigidimarina NCIMB 400 chromosome, complete genome	SHE_FRI_NCIMB_400	4845257	4845246	0	3570330	1274916	26.3127
Sulfurihydrogenibium azorense Az-Fu1 chromosome, complete genome	SUL_AZO_AzFu1	1640877	1640866	12	1209098	431756	26.3127
Salmonella enterica subsp. enterica serovar Typhimurium str. 14028S chromosome, complete genome	SAL_ENT_subsp._enterica_serovar_Typhimurium_str._14028S	4870265	4870254	0	3589554	1280700	26.2964
Desulfitobacterium hafniense Y51, complete genome	DES_HAF_Y51	5727534	5727523	0	4222088	1505435	26.2842
Legionella longbeachae NSW150 chromosome, complete genome	LEG_LON_NSW150	4077332	4077321	82	3005977	1071262	26.2737
Thermoanaerobacter tengcongensis MB4, complete genome	THE_TEN_MB4	2689445	2689434	0	1982972	706462	26.2681
Campylobacter fetus subsp. fetus 82-40 chromosome, complete genome	CAM_FET_subsp._fetus_8240	1773615	1773604	0	1307832	465772	26.2613
Salmonella enterica subsp. enterica serovar Typhimurium str. ST4/74 chromosome, complete genome	SAL_ENT_subsp._enterica_serovar_Typhimurium_str._ST474	4878013	4878002	0	3599537	1278465	26.2088
Salmonella enterica subsp. enterica serovar Typhimurium str. SL1344, complete genome	SAL_ENT_subsp._enterica_serovar_Typhimurium_str._SL1344	4878012	4878001	0	3599540	1278461	26.2087
Clostridium thermocellum DSM 1313 chromosome, complete genome	CLO_THE_DSM_1313	3561619	3561608	0	2628189	933419	26.2078
Helicobacter cinaedi PAGU611, complete genome	HEL_CIN_PAGU611	2078348	2078337	0	1533995	544342	26.1912
Salmonella enterica subsp. enterica serovar Typhimurium str. LT2 chromosome, complete genome	SAL_ENT_subsp._enterica_serovar_Typhimurium_str._LT2	4857432	4857421	0	3585434	1271987	26.1865
Salmonella enterica subsp. enterica serovar Typhimurium str. D23580	SAL_ENT_subsp._enterica_serovar_Typhimurium_str._D23580	4879400	4879389	0	3601781	1277608	26.1838
Salmonella enterica subsp. enterica serovar Typhimurium str. 798 chromosome, complete genome	SAL_ENT_subsp._enterica_serovar_Typhimurium_str._798	4876219	4876208	36	3599475	1276697	26.1822
Enterobacter cloacae EcWSU1 chromosome, complete genome	ENT_CLO_EcWSU1	4734438	4734427	0	3495338	1239089	26.1719
Bacteriovorax marinus SJ, complete genome	BAC_MAR_SJ	3435933	3435922	0	2537532	898390	26.147
Salmonella enterica subsp. enterica serovar Heidelberg str. SL476 chromosome, complete genome	SAL_ENT_subsp._enterica_serovar_Heidelberg_str._SL476	4888768	4888757	0	3610881	1277876	26.1391
Acinetobacter baumannii TCDC-AB0715 chromosome, complete genome	ACI_BAU_TCDCAB0715	4138388	4138377	0	3056685	1081692	26.1381
Acinetobacter oleivorans DR1 chromosome, complete genome	ACI_OLE_DR1	4152543	4152532	0	3067187	1085345	26.1369
Shewanella baltica OS117 chromosome, complete genome	SHE_BAL_OS117	5242964	5242953	0	3872814	1370139	26.133
Escherichia coli O127:H6 str. E2348/69 chromosome, complete genome	ESC_COL_O127H6_str._E234869	4965553	4965542	0	3668346	1297196	26.124
Salmonella enterica subsp. enterica serovar Agona str. SL483 chromosome, complete genome	SAL_ENT_subsp._enterica_serovar_Agona_str._SL483	4798660	4798649	0	3545083	1253566	26.1233
Escherichia coli E24377A chromosome, complete genome	ESC_COL_E24377A	4979619	4979608	0	3678808	1300800	26.1225
Neisseria meningitidis M04-240196 chromosome, complete genome	NEI_MEN_M04240196	2250449	2250438	0	1662779	587659	26.1131
Sulfolobus solfataricus 98/2 chromosome, complete genome	SUL_SOL_982	2668974	2668963	0	1972093	696870	26.1101
Escherichia coli S88 chromosome, complete genome	ESC_COL_S88	5032268	5032257	0	3719459	1312798	26.0877
Escherichia coli IHE3034 chromosome, complete genome	ESC_COL_IHE3034	5108383	5108372	0	3775736	1332636	26.0873
Salmonella enterica subsp. enterica serovar Typhimurium str. UK-1 chromosome, complete genome	SAL_ENT_subsp._enterica_serovar_Typhimurium_str._UK1	4817868	4817857	24	3561112	1256721	26.0846
Brevibacillus brevis NBRC 100599, complete genome	BRE_BRE_NBRC_100599	6296436	6296425	0	4654092	1642333	26.0836
Neisseria meningitidis H44/76 chromosome, complete genome	NEI_MEN_H4476	2240883	2240872	0	1656763	584109	26.0661
Maribacter sp. HTCC2170 chromosome, complete genome	MAR_SP._HTCC2170	3868304	3868293	0	2860177	1008116	26.061
Oscillibacter valericigenes Sjm18-20, complete genome	OSC_VAL_Sjm1820	4410036	4410025	0	3260848	1149177	26.0583
Mycoplasma hyopneumoniae 232, complete genome	MYC_HYO_232	892758	892747	0	660196	232551	26.0489
Lactococcus lactis subsp. cremoris NZ9000 chromosome, complete genome	LAC_LAC_subsp._cremoris_NZ9000	2530294	2530283	0	1871324	658959	26.0429
Salmonella enterica subsp. enterica serovar Dublin str. CT_02021853 chromosome, complete genome	SAL_ENT_subsp._enterica_serovar_Dublin_str._CT_02021853	4842908	4842897	0	3582020	1260877	26.0356
Lactococcus lactis subsp. cremoris MG1363 chromosome, complete genome	LAC_LAC_subsp._cremoris_MG1363	2529478	2529467	0	1870940	658527	26.0342
Lactococcus lactis subsp. lactis KF147 chromosome, complete genome	LAC_LAC_subsp._lactis_KF147	2598144	2598133	0	1921891	676242	26.028
Clostridium saccharolyticum WM1 chromosome, complete genome	CLO_SAC_WM1	4662871	4662860	0	3449643	1213217	26.0187
Escherichia coli SMS-3-5 chromosome, complete genome	ESC_COL_SMS35	5068389	5068378	0	3749892	1318486	26.014
Selenomonas sputigena ATCC 35185 chromosome, complete genome	SEL_SPU_ATCC_35185	2568361	2568350	0	1900227	668123	26.0137
Salmonella enterica subsp. enterica serovar Paratyphi B str. SPB7 chromosome, complete genome	SAL_ENT_subsp._enterica_serovar_Paratyphi_B_str._SPB7	4858887	4858876	0	3595197	1263679	26.0076
Dickeya dadantii Ech586 chromosome, complete genome	DIC_DAD_Ech586	4818394	4818383	0	3566115	1252268	25.9894
Salmonella enterica subsp. enterica serovar Choleraesuis str. SC-B67 chromosome, complete genome	SAL_ENT_subsp._enterica_serovar_Choleraesuis_str._SCB67	4755700	4755689	0	3520387	1235302	25.9752
Solibacillus silvestris StLB046, complete genome	SOL_SIL_StLB046	3969327	3969316	0	2938464	1030852	25.9705
Salmonella enterica subsp. enterica serovar Newport str. SL254 chromosome, complete genome	SAL_ENT_subsp._enterica_serovar_Newport_str._SL254	4827641	4827630	0	3574161	1253469	25.9645
Salmonella enterica subsp. enterica serovar Paratyphi C strain RKS4594 chromosome, complete genome	SAL_ENT_subsp._enterica_serovar_Paratyphi_C_strain_RKS4594	4833080	4833069	0	3578458	1254611	25.9589
Neisseria meningitidis G2136 chromosome, complete genome	NEI_MEN_G2136	2184862	2184851	0	1618363	566488	25.928
Acinetobacter baumannii AB0057 chromosome, complete genome	ACI_BAU_AB0057	4050513	4050502	0	3000418	1050084	25.9248
Escherichia coli APEC O1 chromosome, complete genome	ESC_COL_APEC_O1	5082025	5082014	440	3764607	1316967	25.9143
Candidatus Protochlamydia amoebophila UWE25 chromosome, complete genome	CAN_PRO_amoebophila_UWE25	2414465	2414454	15	1789483	624956	25.8839
Escherichia coli ABU 83972 chromosome, complete genome	ESC_COL_ABU_83972	5131397	5131386	0	3803602	1327784	25.8757
Staphylococcus lugdunensis HKU09-01 chromosome, complete genome	STA_LUG_HKU0901	2658366	2658355	0	1970991	687364	25.8567
Escherichia coli KO11FL chromosome, complete genome	ESC_COL_KO11FL_2	4920168	4920157	0	3648369	1271788	25.8485
Escherichia coli SE11 chromosome, complete genome	ESC_COL_SE11	4887515	4887504	0	3625372	1262132	25.8237
Shewanella baltica OS155 chromosome, complete genome	SHE_BAL_OS155	5127376	5127365	0	3804409	1322956	25.8019
Proteus mirabilis HI4320 chromosome, complete genome	PRO_MIR_HI4320	4063606	4063595	0	3015581	1048014	25.7903
Neisseria meningitidis FAM18 chromosome, complete genome	NEI_MEN_FAM18	2194961	2194950	0	1628897	566053	25.7889
Acinetobacter baumannii 1656-2 chromosome, complete genome	ACI_BAU_16562	3940614	3940603	0	2924596	1016007	25.783
Escherichia coli W chromosome, complete genome	ESC_COL_W_1	4900968	4900957	12	3637659	1263286	25.7763
Salmonella enterica subsp. enterica serovar Typhi str. Ty2 chromosome, complete genome	SAL_ENT_subsp._enterica_serovar_Typhi_str._Ty2	4791961	4791950	123	3557301	1234526	25.7625
Salmonella enterica subsp. enterica serovar Typhi str. CT18 chromosome, complete genome	SAL_ENT_subsp._enterica_serovar_Typhi_str._CT18	4809037	4809026	0	3570319	1238707	25.758
Escherichia coli str. 'clone D i2' chromosome, complete genome	ESC_COL_str._clone_D_i2	5038386	5038375	0	3740675	1297700	25.7563
Escherichia coli str. 'clone D i14' chromosome, complete genome	ESC_COL_str._clone_D_i14	5038386	5038375	0	3740689	1297686	25.756
Salmonella enterica subsp. enterica serovar Heidelberg str. B182 chromosome, complete genome	SAL_ENT_subsp._enterica_serovar_Heidelberg_str._B182	4750465	4750454	803	3527232	1222419	25.7327
Synechococcus sp. JA-2-3B'a(2-13) chromosome, complete genome	SYN_SP._JA23Ba213	3046682	3046671	15	2262736	783920	25.7304
Escherichia coli W chromosome, complete genome	ESC_COL_W_2	4897452	4897441	0	3637529	1259912	25.7259
Neisseria meningitidis NZ-05/33 chromosome, complete genome	NEI_MEN_NZ0533	2248966	2248955	0	1670526	578429	25.7199
Escherichia coli UTI89 chromosome, complete genome	ESC_COL_UTI89	5065741	5065730	0	3763173	1302557	25.7131
Marinobacter aquaeolei VT8, complete genome	MAR_AQU_VT8	4326849	4326838	0	3214569	1112269	25.7063
Neisseria meningitidis alpha14 chromosome, complete genome	NEI_MEN_alpha14	2145295	2145284	0	1593874	551410	25.7034
Salmonella enterica subsp. enterica serovar Typhi str. P-stx-12 chromosome, complete genome	SAL_ENT_subsp._enterica_serovar_Typhi_str._Pstx12	4768352	4768341	0	3543298	1225043	25.6912
Agrobacterium tumefaciens str. C58 chromosome circular, complete sequence	AGR_TUM_str._C58_circular	2841580	2841569	0	2111655	729914	25.687
Methanocaldococcus infernus ME chromosome, complete genome	MET_INF_ME	1328194	1328183	0	987102	341081	25.6803
Thermoanaerobacterium xylanolyticum LX-11 chromosome, complete genome	THE_XYL_LX11	2534358	2534347	0	1884454	649893	25.6434
Francisella tularensis subsp. tularensis WY96-3418 chromosome, complete genome	FRA_TUL_subsp._tularensis_WY963418	1898476	1898465	0	1411748	486717	25.6374
Pantoea ananatis LMG 20103 chromosome, complete genome	PAN_ANA_LMG_20103	4703373	4703362	0	3498080	1205282	25.626
Xenorhabdus nematophila ATCC 19061 chromosome, complete genome	XEN_NEM_ATCC_19061	4432590	4432579	67	3297596	1134916	25.604
Salmonella enterica subsp. enterica serovar Enteritidis str. P125109 chromosome, complete genome	SAL_ENT_subsp._enterica_serovar_Enteritidis_str._P125109	4685848	4685837	0	3487160	1198677	25.5809
Shewanella piezotolerans WP3 chromosome, complete genome	SHE_PIE_WP3	5396476	5396465	0	4016073	1380392	25.5796
Bacillus coagulans 36D1 chromosome, complete genome	BAC_COA_36D1	3552226	3552215	0	2644361	907854	25.5574
Francisella tularensis subsp. tularensis TI0902 chromosome, complete genome	FRA_TUL_subsp._tularensis_TI0902	1892744	1892733	0	1409142	483591	25.5499
Francisella tularensis subsp. tularensis SCHU S4 chromosome, complete genome	FRA_TUL_subsp._tularensis_SCHU_S4	1892775	1892764	0	1409222	483542	25.5469
Francisella tularensis subsp. tularensis NE061598 chromosome, complete genome	FRA_TUL_subsp._tularensis_NE061598	1892681	1892670	0	1409223	483447	25.5431
Francisella tularensis subsp. tularensis FSC198 chromosome, complete genome	FRA_TUL_subsp._tularensis_FSC198	1892616	1892605	0	1409209	483396	25.5413
Neisseria meningitidis 053442 chromosome, complete genome	NEI_MEN_053442	2153416	2153405	0	1603419	549986	25.5403
Escherichia coli NA114 chromosome, complete genome	ESC_COL_NA114	4971461	4971450	0	3701792	1269658	25.539
Escherichia coli ATCC 8739 chromosome, complete genome	ESC_COL_ATCC_8739	4746218	4746207	0	3534088	1212119	25.5387
Escherichia coli 536, complete genome	ESC_COL_536	4938920	4938909	0	3678092	1260817	25.5282
Erwinia pyrifoliae Ep1/96 chromosome, complete genome	ERW_PYR_Ep196	4026322	4026311	0	2999378	1026933	25.5056
Lactococcus lactis subsp. lactis Il1403, complete genome	LAC_LAC_subsp._lactis_Il1403	2365589	2365578	0	1762435	603143	25.4966
Salmonella enterica subsp. enterica serovar Schwarzengrund str. CVM19633 chromosome, complete genome	SAL_ENT_subsp._enterica_serovar_Schwarzengrund_str._CVM19633	4709075	4709064	0	3509620	1199444	25.471
Neisseria meningitidis alpha710 chromosome, complete genome	NEI_MEN_alpha710	2242947	2242936	0	1672022	570914	25.4539
Acinetobacter baumannii AYE chromosome, complete genome	ACI_BAU_AYE	3936291	3936280	0	2934360	1001920	25.4535
Erwinia pyrifoliae DSM 12163, complete genome	ERW_PYR_DSM_12163	4026286	4026275	7753	2993887	1024635	25.4487
Wigglesworthia glossinidia endosymbiont of Glossina morsitans morsitans (Yale colony) chromosome, complete genome	WIG_GLO_endosymbiont_of_Glossina_morsitans_morsitans_Yale_colony	719535	719524	0	536530	182994	25.4326
Melissococcus plutonius ATCC 35311, complete genome	MEL_PLU_ATCC_35311	1891014	1891003	0	1410123	480880	25.4299
Escherichia coli UM146 chromosome, complete genome	ESC_COL_UM146	4993013	4993002	3723	3720144	1269135	25.4183
Terriglobus saanensis SP1PR4 chromosome, complete genome	TER_SAA_SP1PR4	5095226	5095215	0	3800354	1294861	25.4133
Salmonella enterica subsp. enterica serovar Gallinarum/pullorum str. RKS5078 chromosome, complete genome	SAL_ENT_subsp._enterica_serovar_Gallinarumpullorum_str._RKS5078	4637962	4637951	0	3459583	1178368	25.4071
Salmonella enterica subsp. enterica serovar Gallinarum str. 287/91 chromosome, complete genome	SAL_ENT_subsp._enterica_serovar_Gallinarum_str._28791	4658697	4658686	0	3475362	1183324	25.4004
Neisseria meningitidis Z2491 chromosome, complete genome	NEI_MEN_Z2491	2184406	2184395	0	1629710	554685	25.3931
Acetohalobium arabaticum DSM 5501 chromosome, complete genome	ACE_ARA_DSM_5501	2469596	2469585	0	1842788	626797	25.3807
Buchnera aphidicola (Cinara tujafilina) chromosome, complete genome	BUC_APH_Cinara_tujafilina	444925	444914	0	332072	112842	25.3627
Neisseria meningitidis WUE 2594, complete genome	NEI_MEN_WUE_2594	2227255	2227244	0	1662723	564521	25.3462
Shewanella loihica PV-4 chromosome, complete genome	SHE_LOI_PV4	4602594	4602583	0	3436192	1166391	25.3421
Acinetobacter baumannii MDR-ZJ06 chromosome, complete genome	ACI_BAU_MDRZJ06	3991133	3991122	0	2979762	1011360	25.3402
Candidatus Sulcia muelleri CARI chromosome, complete genome	CAN_SUL_muelleri_CARI	276511	276500	0	206475	70025	25.3255
Natranaerobius thermophilus JW/NM-WN-LF chromosome, complete genome	NAT_THE_JWNMWNLF	3165557	3165546	0	2363999	801547	25.321
Capnocytophaga canimorsus Cc5 chromosome, complete genome	CAP_CAN_Cc5	2571406	2571395	0	1920476	650919	25.3138
Melissococcus plutonius DAT561 chromosome 1, complete genome	MEL_PLU_DAT561_1	1846178	1846167	0	1379137	467030	25.2973
Geobacter lovleyi SZ chromosome, complete genome	GEO_LOV_SZ	3917761	3917750	0	2927807	989943	25.2682
Francisella tularensis subsp. mediasiatica FSC147 chromosome, complete genome	FRA_TUL_subsp._mediasiatica_FSC147	1893886	1893875	0	1415682	478193	25.2494
Acinetobacter baumannii MDR-TJ chromosome, complete genome	ACI_BAU_MDRTJ	3964912	3964901	0	2964315	1000586	25.2361
Heliobacterium modesticaldum Ice1 chromosome, complete genome	HEL_MOD_Ice1	3075407	3075396	0	2299441	775955	25.2311
Salmonella enterica subsp. enterica serovar Paratyphi A str. ATCC 9150 chromosome, complete genome	SAL_ENT_subsp._enterica_serovar_Paratyphi_A_str._ATCC_9150	4585229	4585218	0	3428378	1156840	25.2298
Halothermothrix orenii H 168 chromosome, complete genome	HAL_ORE_H_168	2578146	2578135	0	1927916	650219	25.2205
Shewanella oneidensis MR-1 chromosome, complete genome	SHE_ONE_MR1	4969803	4969792	95	3717600	1252097	25.1942
Bacillus amyloliquefaciens subsp. plantarum YAU B9601-Y2, complete genome	BAC_AMY_subsp._plantarum_YAU_B9601Y2	4242774	4242763	59	3173895	1068809	25.1913
Shewanella baltica OS195 chromosome, complete genome	SHE_BAL_OS195	5347283	5347272	0	4000305	1346967	25.1898
Deinococcus deserti VCD115 chromosome, complete genome	DEI_DES_VCD115	2819842	2819831	0	2110023	709808	25.172
Neisseria meningitidis M01-240149 chromosome, complete genome	NEI_MEN_M01240149	2223518	2223507	0	1663950	559557	25.1655
Melioribacter roseus P3M chromosome, complete genome	MEL_ROS_P3M	3300414	3300403	0	2469915	830488	25.1632
Pantoea ananatis AJ13355, complete genome	PAN_ANA_AJ13355	4555536	4555525	0	3409253	1146272	25.1622
Odoribacter splanchnicus DSM 20712 chromosome, complete genome	ODO_SPL_DSM_20712	4392288	4392277	0	3287382	1104895	25.1554
Mycoplasma bovis PG45 chromosome, complete genome	MYC_BOV_PG45	1003404	1003393	0	750985	252408	25.1554
Escherichia coli HS, complete genome	ESC_COL_HS	4643538	4643527	12	3475568	1167947	25.1522
Salmonella enterica subsp. enterica serovar Paratyphi A str. AKU_12601 chromosome, complete genome	SAL_ENT_subsp._enterica_serovar_Paratyphi_A_str._AKU_12601	4581797	4581786	0	3429391	1152395	25.1517
Escherichia coli str. K-12 substr. W3110, complete genome	ESC_COL_str._K12_substr._W3110	4646332	4646321	0	3477841	1168480	25.1485
Neisseria gonorrhoeae FA 1090, complete genome	NEI_GON_FA_1090	2153922	2153911	0	1612541	541370	25.1343
Bacillus amyloliquefaciens Y2 chromosome, complete genome	BAC_AMY_Y2	4238624	4238613	0	3173709	1064904	25.1239
Escherichia coli DH1, complete genome	ESC_COL_DH1_2	4621430	4621419	0	3460480	1160939	25.1208
Buchnera aphidicola str. Ua (Uroleucon ambrosiae) chromosome, complete genome	BUC_APH_str._Ua_Uroleucon_ambrosiae	615380	615369	0	460835	154534	25.1124
Pantoea ananatis PA13 chromosome, complete genome	PAN_ANA_PA13	4586378	4586367	0	3434706	1151661	25.1105
Escherichia coli DH1 chromosome, complete genome	ESC_COL_DH1_1	4630707	4630696	0	3468581	1162115	25.0959
Escherichia coli B str. REL606 chromosome, complete genome	ESC_COL_B_str._REL606	4629812	4629801	0	3468004	1161797	25.0939
Streptomyces cattleya NRRL 8057, complete genome	STR_CAT_NRRL_8057	6283062	6283051	0	4709120	1573931	25.0504
Lactobacillus helveticus DPC 4571, complete genome	LAC_HEL_DPC_4571	2080931	2080920	0	1559884	521036	25.0387
Pantoea ananatis LMG 5342, complete genome	PAN_ANA_LMG_5342	4605545	4605534	0	3452438	1153096	25.0372
Methanococcus maripaludis C5 chromosome, complete genome	MET_MAR_C5	1780761	1780750	0	1334908	445842	25.0368
Corynebacterium urealyticum DSM 7109 chromosome, complete genome	COR_URE_DSM_7109	2369219	2369208	0	1776302	592906	25.0255
Escherichia coli 'BL21-Gold(DE3)pLysS AG' chromosome, complete genome	ESC_COL_BL21GoldDE3pLysS_AG	4570938	4570927	0	3427132	1143795	25.0233
Escherichia coli str. K-12 substr. MG1655 chromosome, complete genome	ESC_COL_str._K12_substr._MG1655	4639675	4639664	0	3478923	1160741	25.0178
Escherichia coli IAI1 chromosome, complete genome	ESC_COL_IAI1	4700560	4700549	0	3524695	1175854	25.0152
Pectobacterium carotovorum subsp. carotovorum PC1, complete genome	PEC_CAR_subsp._carotovorum_PC1	4862913	4862902	0	3646479	1216423	25.0143
Janthinobacterium sp. Marseille chromosome, complete genome	JAN_SP._Marseille	4110251	4110240	0	3082699	1027541	24.9995
Slackia heliotrinireducens DSM 20476 chromosome, complete genome	SLA_HEL_DSM_20476	3165038	3165027	0	2373883	791144	24.9964
Methanococcus maripaludis X1 chromosome, complete genome	MET_MAR_X1	1746697	1746686	48	1310202	436436	24.9865
Saccharophagus degradans 2-40 chromosome, complete genome	SAC_DEG_240	5057531	5057520	0	3794275	1263245	24.9776
Escherichia coli BW2952 chromosome, complete genome	ESC_COL_BW2952	4578159	4578148	0	3434857	1143291	24.9728
Methanoculleus bourgensis MS2, complete genome	MET_BOU_MS2	2789773	2789762	0	2093165	696597	24.9698
Yersinia pestis Antiqua chromosome, complete genome	YER_PES_Antiqua	4702289	4702278	0	3528730	1173548	24.957
Bacillus licheniformis ATCC 14580, complete genome	BAC_LIC_ATCC_14580_2	4222645	4222634	0	3169382	1053252	24.943
Bacillus licheniformis ATCC 14580 chromosome, complete genome	BAC_LIC_ATCC_14580_1	4222597	4222586	0	3169363	1053223	24.9426
Escherichia coli BL21(DE3) chromosome, complete genome	ESC_COL_BL21DE3_2	4558953	4558942	0	3423549	1135393	24.9047
Escherichia coli BL21(DE3), complete genome	ESC_COL_BL21DE3_1	4558947	4558936	0	3423545	1135391	24.9047
Staphylococcus saprophyticus subsp. saprophyticus ATCC 15305, complete genome	STA_SAP_subsp._saprophyticus_ATCC_15305	2516575	2516564	0	1889833	626731	24.9042
Escherichia coli LF82, complete genome	ESC_COL_LF82	4773108	4773097	0	3584883	1188214	24.894
Ornithobacterium rhinotracheale DSM 15997 chromosome, complete genome	ORN_RHI_DSM_15997	2399175	2399164	0	1802049	597115	24.8885
Escherichia coli SE15, complete genome	ESC_COL_SE15	4717338	4717327	0	3543275	1174052	24.8881
Neisseria gonorrhoeae NCCP11945 chromosome, complete genome	NEI_GON_NCCP11945	2232025	2232014	0	1676822	555192	24.874
Lactococcus lactis subsp. lactis CV56 chromosome, complete genome	LAC_LAC_subsp._lactis_CV56	2399458	2399447	0	1803460	595987	24.8385
Bacteroides fragilis 638R, complete genome	BAC_FRA_638R	5373121	5373110	0	4040158	1332952	24.8078
Alkaliphilus oremlandii OhILAs chromosome, complete genome	ALK_ORE_OhILAs	3123558	3123547	0	2348717	774830	24.8061
Escherichia coli O83:H1 str. NRG 857C chromosome, complete genome	ESC_COL_O83H1_str._NRG_857C	4747819	4747808	34	3570860	1176914	24.7886
Shewanella baltica OS678 chromosome, complete genome	SHE_BAL_OS678	5288069	5288058	0	3978160	1309898	24.7709
Acinetobacter baumannii ATCC 17978 chromosome, complete genome	ACI_BAU_ATCC_17978	3976747	3976736	12	2992563	984161	24.748
Desulfitobacterium hafniense DCB-2 chromosome, complete genome	DES_HAF_DCB2	5279134	5279123	0	3974021	1305102	24.7219
Acinetobacter baumannii ACICU chromosome, complete genome	ACI_BAU_ACICU	3904116	3904105	643	2938512	964950	24.7163
Erwinia sp. Ejp617 chromosome, complete genome	ERW_SP._Ejp617	3909168	3909157	0	2943305	965852	24.7074
Prochlorococcus marinus str. MIT 9515, complete genome	PRO_MAR_str._MIT_9515	1704176	1704165	0	1283278	420887	24.6975
Bacteroides fragilis YCH46 chromosome, complete genome	BAC_FRA_YCH46	5277274	5277263	0	3973922	1303341	24.6973
Shewanella baltica OS223 chromosome, complete genome	SHE_BAL_OS223	5145902	5145891	0	3875715	1270176	24.6833
Mycoplasma crocodyli MP145 chromosome, complete genome	MYC_CRO_MP145	934379	934368	120	703688	230560	24.6755
Bacillus amyloliquefaciens subsp. plantarum CAU B946, complete genome	BAC_AMY_subsp._plantarum_CAU_B946	4019861	4019850	24	3029668	990158	24.6317
Methanocaldococcus fervens AG86 chromosome, complete genome	MET_FER_AG86	1485061	1485050	0	1119286	365764	24.6297
Shewanella baltica OS185 chromosome, complete genome	SHE_BAL_OS185	5229686	5229675	0	3941749	1287926	24.6273
Thermoanaerobacter mathranii subsp. mathranii str. A3 chromosome, complete genome	THE_MAT_subsp._mathranii_str._A3	2306092	2306081	0	1738595	567486	24.6082
Sulfolobus islandicus Y.G.57.14 chromosome, complete genome	SUL_ISL_Y.G.57.14	2702058	2702047	0	2037620	664427	24.5898
Enterococcus faecalis V583 chromosome, complete genome	ENT_FAE_V583	3218031	3218020	0	2426749	791271	24.5888
Paenibacillus terrae HPL-003 chromosome, complete genome	PAE_TER_HPL003	6083395	6083384	0	4587597	1495787	24.5881
Pectobacterium atrosepticum SCRI1043 chromosome, complete genome	PEC_ATR_SCRI1043	5064019	5064008	0	3818958	1245050	24.5863
Methanococcus maripaludis C7 chromosome, complete genome	MET_MAR_C7	1772694	1772683	0	1337069	435614	24.5737
Prochlorococcus marinus str. MIT 9215 chromosome, complete genome	PRO_MAR_str._MIT_9215	1738790	1738779	0	1311543	427236	24.571
Staphylococcus lugdunensis N920143, complete genome	STA_LUG_N920143	2595888	2595877	49	1958552	637276	24.5495
Marinomonas sp. MWYL1 chromosome, complete genome	MAR_SP._MWYL1	5100344	5100333	0	3848678	1251655	24.5407
Cellvibrio japonicus Ueda107 chromosome, complete genome	CEL_JAP_Ueda107	4576573	4576562	0	3453591	1122971	24.5374
Enterobacter sp. 638, complete genome	ENT_SP._638	4518712	4518701	0	3410646	1108055	24.5215
Acinetobacter baumannii AB307-0294, complete genome	ACI_BAU_AB3070294	3760981	3760970	0	2839125	921845	24.5108
Rickettsia bellii OSU 85-389 chromosome, complete genome	RIC_BEL_OSU_85389	1528980	1528969	0	1154251	374718	24.5079
Burkholderia rhizoxinica HKI 454 chromosome, complete genome	BUR_RHI_HKI_454	2755309	2755298	874	2079246	675178	24.5047
Tetragenococcus halophilus NBRC 12172, complete genome	TET_HAL_NBRC_12172	2562720	2562709	0	1935044	627665	24.4922
Acinetobacter calcoaceticus PHEA-2 chromosome, complete genome	ACI_CAL_PHEA2	3862530	3862519	0	2916547	945972	24.4911
Desulfotomaculum kuznetsovii DSM 6115 chromosome, complete genome	DES_KUZ_DSM_6115	3601386	3601375	0	2720520	880855	24.4589
Neisseria gonorrhoeae TCDC-NG08107 chromosome, complete genome	NEI_GON_TCDCNG08107	2154835	2154824	0	1627932	526892	24.4517
Bacillus subtilis subsp. spizizenii TU-B-10 chromosome, complete genome	BAC_SUB_subsp._spizizenii_TUB10	4207222	4207211	0	3178512	1028699	24.4509
Rickettsia bellii RML369-C chromosome, complete genome	RIC_BEL_RML369C	1522076	1522065	0	1149965	372100	24.4471
Candidatus Pelagibacter ubique HTCC1062 chromosome, complete genome	CAN_PEL_ubique_HTCC1062	1308759	1308748	0	988812	319936	24.446
Methanococcus maripaludis S2 chromosome, complete genome	MET_MAR_S2	1661137	1661126	0	1255125	406001	24.4413
Bacteroides fragilis NCTC 9343 chromosome, complete genome	BAC_FRA_NCTC_9343	5205140	5205129	0	3933524	1271605	24.4298
Helicobacter pylori Gambia94/24 chromosome, complete genome	HEL_PYL_Gambia9424	1709911	1709900	0	1292402	417498	24.4165
Salmonella enterica subsp. arizonae serovar 62:z4,z23:-- str. RSK2980 chromosome, complete genome	SAL_ENT_subsp._arizonae_serovar_62z4	4600800	4600789	0	3477538	1123251	24.4143
Helicobacter pylori SouthAfrica7 chromosome, complete genome	HEL_PYL_SouthAfrica7	1653913	1653902	12	1250530	403360	24.3884
Gluconobacter oxydans 621H chromosome, complete genome	GLU_OXY_621H	2702173	2702162	0	2043161	659001	24.3879
Enterococcus faecium Aus0004 chromosome, complete genome	ENT_FAE_Aus0004	2955294	2955283	0	2236105	719178	24.3353
Treponema primitia ZAS-2 chromosome, complete genome	TRE_PRI_ZAS2	4059867	4059856	0	3072109	987747	24.3296
Rickettsia felis URRWXCal2 chromosome, complete genome	RIC_FEL_URRWXCal2	1485148	1485137	0	1123964	361173	24.3192
Prochlorococcus marinus subsp. pastoris str. CCMP1986 chromosome, complete genome	PRO_MAR_subsp._pastoris_str._CCMP1986	1657990	1657979	0	1254787	403192	24.3183
Mycoplasma putrefaciens KS1 chromosome, complete genome	MYC_PUT_KS1	832603	832592	0	630134	202458	24.3166
Bacillus amyloliquefaciens FZB42, complete genome	BAC_AMY_FZB42	3918589	3918578	0	2965863	952715	24.3128
Spirochaeta africana DSM 8902 chromosome, complete genome	SPI_AFR_DSM_8902	3285855	3285844	0	2487044	798800	24.3103
Helicobacter pylori Shi112 chromosome, complete genome	HEL_PYL_Shi112	1663456	1663445	0	1259314	404131	24.2948
Krokinobacter sp. 4H-3-7-5 chromosome, complete genome	KRO_SP._4H375	3389993	3389982	0	2566568	823414	24.2896
Dictyoglomus thermophilum H-6-12, complete genome	DIC_THE_H612	1959987	1959976	0	1484160	475816	24.2766
Bifidobacterium bifidum BGN4 chromosome, complete genome	BIF_BIF_BGN4	2223664	2223653	0	1683843	539810	24.2758
Francisella philomiragia subsp. philomiragia ATCC 25017 chromosome, complete genome	FRA_PHI_subsp._philomiragia_ATCC_25017	2045775	2045764	0	1549517	496247	24.2573
Vibrio harveyi ATCC BAA-1116 chromosome I, complete sequence	VIB_HAR_ATCC_BAA1116_I	3765351	3765340	0	2852452	912888	24.2445
Bifidobacterium bifidum S17 chromosome, complete genome	BIF_BIF_S17	2186882	2186871	0	1656826	530045	24.2376
Ilyobacter polytropus DSM 2926 chromosome, complete genome	ILY_POL_DSM_2926	2046464	2046453	0	1550546	495907	24.2325
Bifidobacterium bifidum PRL2010 chromosome, complete genome	BIF_BIF_PRL2010	2214656	2214645	0	1678310	536335	24.2177
Ruegeria sp. TM1040 chromosome, complete genome	RUE_SP._TM1040	3200938	3200927	0	2426003	774924	24.2094
Desulfurobacterium thermolithotrophum DSM 11699 chromosome, complete genome	DES_THE_DSM_11699	1541968	1541957	0	1168696	373261	24.207
Bacillus coagulans 2-6 chromosome, complete genome	BAC_COA_26	3073079	3073068	12	2330057	742999	24.1778
Mycoplasma bovis HB0801 chromosome, complete genome	MYC_BOV_HB0801	991702	991691	0	752011	239680	24.1688
Advenella kashmirensis WT001 chromosome, complete genome	ADV_KAS_WT001	4365995	4365984	0	3311102	1054882	24.1614
Pectobacterium wasabiae WPP163 chromosome, complete genome	PEC_WAS_WPP163	5063892	5063881	0	3840582	1223299	24.1573
Methanococcus maripaludis C6 chromosome, complete genome	MET_MAR_C6	1744193	1744182	0	1322936	421246	24.1515
Helicobacter pylori Shi417 chromosome, complete genome	HEL_PYL_Shi417	1665719	1665708	0	1263416	402292	24.1514
Prochlorococcus marinus str. MIT 9312, complete genome	PRO_MAR_str._MIT_9312	1709204	1709193	0	1296888	412305	24.1228
Candidatus Sulcia muelleri SMDSEM, complete genome	CAN_SUL_muelleri_SMDSEM	276984	276973	0	210168	66805	24.1197
Neisseria lactamica 020-06 chromosome, complete genome	NEI_LAC_02006	2220606	2220595	0	1686056	534539	24.0719
Xenorhabdus bovienii SS-2004 chromosome, complete genome	XEN_BOV_SS2004	4225498	4225487	0	3209071	1016416	24.0544
Helicobacter pylori G27 chromosome, complete genome	HEL_PYL_G27	1652982	1652971	0	1255496	397475	24.0461
Marinobacter adhaerens HP15 chromosome, complete genome	MAR_ADH_HP15	4421911	4421900	0	3358878	1063022	24.0399
Yersinia pestis Angola chromosome, complete genome	YER_PES_Angola	4504254	4504243	0	3421784	1082459	24.032
Bacillus amyloliquefaciens DSM 7, complete genome	BAC_AMY_DSM_7	3980199	3980188	0	3024077	956111	24.0218
Shewanella pealeana ATCC 700345 chromosome, complete genome	SHE_PEA_ATCC_700345	5174581	5174570	0	3932307	1242263	24.0071
Candidatus Amoebophilus asiaticus 5a2 chromosome, complete genome	CAN_AMO_asiaticus_5a2	1884364	1884353	0	1432540	451813	23.9771
Photobacterium profundum SS9 chromosome 1, complete genome	PHO_PRO_SS9_1	4085304	4085293	115	3105778	979400	23.9738
Helicobacter pylori 26695 chromosome, complete genome	HEL_PYL_26695	1667867	1667856	451	1267776	399629	23.9606
Gamma proteobacterium HdN1 chromosome, complete genome	GAM_PRO_HdN1	4587455	4587444	0	3488482	1098962	23.9559
Dictyoglomus turgidum DSM 6724 chromosome, complete genome	DIC_TUR_DSM_6724	1855560	1855549	0	1411164	444385	23.949
Paenibacillus polymyxa M1, complete genome	PAE_POL_M1	5864546	5864535	0	4460518	1404017	23.9408
Lactobacillus reuteri SD2112 chromosome, complete genome	LAC_REU_SD2112	2264399	2264388	12	1722532	541844	23.9289
Staphylococcus carnosus subsp. carnosus TM300 chromosome, complete genome	STA_CAR_subsp._carnosus_TM300	2566424	2566413	12	1952659	613742	23.9144
Muricauda ruestringensis DSM 13258 chromosome, complete genome	MUR_RUE_DSM_13258	3842422	3842411	0	2923981	918430	23.9024
Desulfosporosinus acidiphilus SJ4 chromosome, complete genome	DES_ACI_SJ4	4926837	4926826	0	3749209	1177617	23.9021
Pseudoalteromonas haloplanktis TAC125 chromosome I, complete sequence	PSE_HAL_TAC125_I	3214944	3214933	0	2446833	768100	23.8916
Shewanella amazonensis SB2B chromosome, complete genome	SHE_AMA_SB2B	4306142	4306131	0	3277759	1028372	23.8816
Agrobacterium sp. H13-3 chromosome, complete genome	AGR_SP._H133	2823930	2823919	0	2149805	674114	23.8716
Kyrpidia tusciae DSM 2912 chromosome, complete genome	KYR_TUS_DSM_2912	3384766	3384755	0	2576773	807982	23.8712
Yersinia pestis CO92 chromosome, complete genome	YER_PES_CO92	4653728	4653717	0	3542946	1110771	23.8685
Eubacterium limosum KIST612 chromosome, complete genome	EUB_LIM_KIST612	4316707	4316696	0	3286374	1030322	23.8683
Enterococcus faecalis 62 chromosome, complete genome	ENT_FAE_62	2988673	2988662	0	2276088	712574	23.8426
Helicobacter pylori Shi169 chromosome, complete genome	HEL_PYL_Shi169	1616909	1616898	0	1231387	385511	23.8426
Shewanella putrefaciens 200 chromosome, complete genome	SHE_PUT_200	4840251	4840240	0	3686957	1153283	23.827
Helicobacter pylori P12 chromosome, complete genome	HEL_PYL_P12	1673813	1673802	0	1275014	398788	23.8253
Yersinia enterocolitica subsp. palearctica 105.5R(r) chromosome, complete genome	YER_ENT_subsp._palearctica_105.5Rr	4552107	4552096	36	3468259	1083801	23.8088
Candidatus Chloracidobacterium thermophilum B chromosome chromosome 1, complete sequence	CAN_CHL_thermophilum_B_1	2683362	2683351	0	2044925	638426	23.7921
Prochlorococcus marinus str. AS9601, complete genome	PRO_MAR_str._AS9601	1669886	1669875	0	1272659	397216	23.7872
Helicobacter pylori ELS37 chromosome, complete genome	HEL_PYL_ELS37	1664587	1664576	0	1268649	395927	23.7855
Legionella pneumophila str. Corby chromosome, complete genome	LEG_PNE_str._Corby	3576470	3576459	0	2726099	850360	23.7766
Acidithiobacillus caldus SM-1 chromosome, complete genome	ACI_CAL_SM1	2932225	2932214	0	2235214	697000	23.7704
Enterococcus faecalis D32 chromosome, complete genome	ENT_FAE_D32	2987450	2987439	0	2277375	710064	23.7683
Sulfolobus islandicus L.D.8.5 chromosome, complete genome	SUL_ISL_L.D.8.5	2722032	2722021	16	2075050	646955	23.7675
Helicobacter pylori Cuz20 chromosome, complete genome	HEL_PYL_Cuz20	1635449	1635438	12	1246765	388661	23.7649
Yersinia enterocolitica subsp. palearctica Y11, complete genome	YER_ENT_subsp._palearctica_Y11	4553420	4553409	0	3471347	1082062	23.7638
Ruminococcus albus 7 chromosome, complete genome	RUM_ALB_7	3685408	3685397	0	2810030	875367	23.7523
Shewanella baltica BA175 chromosome, complete genome	SHE_BAL_BA175	5066051	5066040	0	3863129	1202911	23.7446
Bacillus amyloliquefaciens LL3 chromosome, complete genome	BAC_AMY_LL3	3995227	3995216	0	3046909	948307	23.7361
Helicobacter pylori Puno135 chromosome, complete genome	HEL_PYL_Puno135	1646139	1646128	0	1255413	390715	23.7354
Helicobacter pylori B8 chromosome, complete genome	HEL_PYL_B8	1673997	1673986	0	1276709	397277	23.7324
Listeria welshimeri serovar 6b str. SLCC5334 chromosome, complete genome	LIS_WEL_serovar_6b_str._SLCC5334	2814130	2814119	0	2146282	667837	23.7317
Helicobacter pylori India7 chromosome, complete genome	HEL_PYL_India7	1675918	1675907	0	1278218	397689	23.7298
Persephonella marina EX-H1 chromosome, complete genome	PER_MAR_EXH1	1930284	1930273	24	1472282	457967	23.7255
Shewanella denitrificans OS217, complete genome	SHE_DEN_OS217	4545906	4545895	0	3467369	1078526	23.7253
Helicobacter pylori XZ274 chromosome, complete genome	HEL_PYL_XZ274	1634138	1634127	0	1246464	387663	23.7229
Sulfolobus islandicus L.S.2.15 chromosome, complete genome	SUL_ISL_L.S.2.15	2736272	2736261	0	2087370	648891	23.7145
Helicobacter pylori SJM180 chromosome, complete genome	HEL_PYL_SJM180	1658051	1658040	12	1264960	393068	23.7068
Yersinia pestis D182038 chromosome, complete genome	YER_PES_D182038	4626944	4626933	0	3530392	1096541	23.6991
Helicobacter pylori Puno120 chromosome, complete genome	HEL_PYL_Puno120	1624979	1624968	0	1240023	384945	23.6894
Bacillus subtilis subsp. subtilis str. 168 chromosome, complete genome	BAC_SUB_subsp._subtilis_str._168	4215606	4215595	0	3217121	998474	23.6852
Blattabacterium sp. (Blaberus giganteus) chromosome, complete genome	BLA_SP._Blaberus_giganteus	629165	629154	0	480157	148997	23.6821
Helicobacter pylori Shi470 chromosome, complete genome	HEL_PYL_Shi470	1608548	1608537	0	1228139	380398	23.6487
Marinobacter hydrocarbonoclasticus ATCC 49840, complete genome	MAR_HYD_ATCC_49840	3989480	3989469	0	3046053	943416	23.6477
Yersinia pestis D106004 chromosome, complete genome	YER_PES_D106004	4640720	4640709	0	3543609	1097100	23.6408
Helicobacter pylori F57, complete genome	HEL_PYL_F57	1609006	1608995	0	1228656	380339	23.6383
Bartonella grahamii as4aup, complete genome	BAR_GRA_as4aup	2341328	2341317	0	1788035	553282	23.6312
Legionella pneumophila subsp. pneumophila, complete genome	LEG_PNE_subsp._pneumophila_1	3467254	3467243	0	2647950	819293	23.6295
Yersinia pestis A1122 chromosome, complete genome	YER_PES_A1122	4553770	4553759	0	3478210	1075549	23.6189
Helicobacter pylori v225d chromosome, complete genome	HEL_PYL_v225d	1588278	1588267	0	1213202	375065	23.6147
Finegoldia magna ATCC 29328 chromosome, complete genome	FIN_MAG_ATCC_29328	1797577	1797566	0	1373173	424393	23.6093
Helicobacter pylori 83 chromosome, complete genome	HEL_PYL_83	1617426	1617415	0	1235701	381714	23.6003
Bacillus amyloliquefaciens XH7 chromosome, complete genome	BAC_AMY_XH7	3939203	3939192	0	3010116	929076	23.5854
Yersinia pestis KIM 10 chromosome, complete genome	YER_PES_KIM_10	4600755	4600744	0	3515832	1084912	23.5812
Petrotoga mobilis SJ95 chromosome, complete genome	PET_MOB_SJ95	2169548	2169537	0	1658240	511297	23.5671
Helicobacter pylori HPAG1 chromosome, complete genome	HEL_PYL_HPAG1	1596366	1596355	0	1220244	376111	23.5606
Helicobacter pylori F16, complete genome	HEL_PYL_F16	1575399	1575388	0	1204217	371171	23.5606
Nautilia profundicola AmH chromosome, complete genome	NAU_PRO_AmH	1676444	1676433	0	1281459	394974	23.5604
Helicobacter pylori B38 chromosome, complete genome	HEL_PYL_B38	1576758	1576747	0	1205365	371382	23.5537
Bacteroides salanitronis DSM 18170 chromosome, complete genome	BAC_SAL_DSM_18170	4242803	4242792	0	3243778	999014	23.5461
Bacillus amyloliquefaciens TA208 chromosome, complete genome	BAC_AMY_TA208	3937511	3937500	0	3010390	927110	23.5457
Escherichia fergusonii ATCC 35469 chromosome, complete genome	ESC_FER_ATCC_35469	4588711	4588700	0	3508396	1080304	23.5427
Shewanella halifaxensis HAW-EB4 chromosome, complete genome	SHE_HAL_HAWEB4	5226917	5226906	0	3996635	1230271	23.5373
Wolbachia endosymbiont of Culex quinquefasciatus Pel chromosome, complete genome	WOL_END_of_Culex_quinquefasciatus_Pel	1482455	1482444	16	1133507	348921	23.5369
Paenibacillus polymyxa SC2 chromosome, complete genome	PAE_POL_SC2	5731816	5731805	0	4384834	1346971	23.4999
Candidatus Nitrospira defluvii, complete genome	CAN_NIT_defluvii	4317083	4317072	0	3302672	1014400	23.4974
Yersinia pestis Nepal516 chromosome, complete genome	YER_PES_Nepal516	4534590	4534579	0	3469881	1064698	23.4795
Helicobacter pylori PeCan18 chromosome, complete genome	HEL_PYL_PeCan18	1660685	1660674	0	1271135	389539	23.4567
Yersinia pestis biovar Microtus str. 91001 chromosome, complete genome	YER_PES_biovar_Microtus_str._91001	4595065	4595054	0	3517734	1077320	23.4452
Anaerolinea thermophila UNI-1, complete genome	ANA_THE_UNI1	3532378	3532367	0	2704341	828026	23.4411
Helicobacter pylori HUP-B14 chromosome, complete genome	HEL_PYL_HUPB14	1599280	1599269	0	1224412	374857	23.4393
Erwinia amylovora ATCC 49946 chromosome, complete genome	ERW_AMY_ATCC_49946	3805874	3805863	0	2913900	891963	23.4366
Helicobacter pylori J99 chromosome, complete genome	HEL_PYL_J99	1643831	1643820	0	1258672	385148	23.4301
Helicobacter pylori PeCan4 chromosome, complete genome	HEL_PYL_PeCan4	1629557	1629546	20	1247956	381570	23.4157
Erwinia amylovora CFBP1430 chromosome, complete genome	ERW_AMY_CFBP1430	3805573	3805562	0	2914816	890746	23.4064
Bacillus sp. JS chromosome, complete genome	BAC_SP._JS	4120406	4120395	0	3156011	964384	23.4051
Methanobacterium sp. SWAN-1 chromosome, complete genome	MET_SP._SWAN1	2546541	2546530	0	1950754	595776	23.3956
Leadbetterella byssophila DSM 17132 chromosome, complete genome	LEA_BYS_DSM_17132	4059653	4059642	0	3110762	948880	23.3735
Sulfolobus islandicus M.16.27 chromosome, complete genome	SUL_ISL_M.16.27	2692402	2692391	0	2063279	629112	23.3663
Owenweeksia hongkongensis DSM 17368 chromosome, complete genome	OWE_HON_DSM_17368	4000057	4000046	0	3065543	934503	23.3623
Enterococcus hirae ATCC 9790 chromosome, complete genome	ENT_HIR_ATCC_9790	2827741	2827730	334	2166922	660474	23.357
Sulfolobus islandicus HVE10/4 chromosome, complete genome	SUL_ISL_HVE104	2655201	2655190	36	2035106	620048	23.3523
Francisella cf. novicida 3523 chromosome, complete genome	FRA_CF._novicida_3523	1945310	1945299	0	1491177	454122	23.3446
Mycoplasma conjunctivae HRC/581 chromosome, complete genome	MYC_CON_HRC581	846214	846203	11	648650	197542	23.3445
Filifactor alocis ATCC 35896 chromosome, complete genome	FIL_ALO_ATCC_35896	1931012	1931001	0	1480224	450777	23.3442
Salmonella bongori NCTC 12419, complete genome	SAL_BON_NCTC_12419	4460105	4460094	0	3418936	1041158	23.3439
Carnobacterium sp. 17-4 chromosome, complete genome	CAR_SP._174	2635294	2635283	0	2020148	615135	23.3423
Bacillus atrophaeus 1942 chromosome, complete genome	BAC_ATR_1942	4168266	4168255	0	3195328	972927	23.3414
Desulfotomaculum ruminis DSM 2154 chromosome, complete genome	DES_RUM_DSM_2154	3969014	3969003	0	3042877	926126	23.334
Buchnera aphidicola str. Sg (Schizaphis graminum) chromosome, complete genome	BUC_APH_str._Sg_Schizaphis_graminum	641454	641443	0	491798	149645	23.3294
Prochlorococcus marinus str. MIT 9301, complete genome	PRO_MAR_str._MIT_9301	1641879	1641868	0	1258868	383000	23.3271
Helicobacter pylori Sat464 chromosome, complete genome	HEL_PYL_Sat464	1560342	1560331	12	1196457	363862	23.3195
Lactobacillus helveticus H10 chromosome, complete genome	LAC_HEL_H10	2145899	2145888	0	1645499	500389	23.3185
Pusillimonas sp. T7-7 chromosome, complete genome	PUS_SP._T77	3883605	3883594	0	2978075	905519	23.3165
Shewanella sp. ANA-3 chromosome 1, complete sequence	SHE_SP._ANA3_1	4972204	4972193	0	3813109	1159084	23.3113
Chloroherpeton thalassium ATCC 35110 chromosome, complete genome	CHL_THA_ATCC_35110	3293456	3293445	0	2525917	767528	23.3047
Legionella pneumophila str. Paris, complete genome	LEG_PNE_str._Paris	3503610	3503599	136	2687160	816303	23.299
Desulfovibrio desulfuricans subsp. desulfuricans str. ATCC 27774 chromosome, complete genome	DES_DES_subsp._desulfuricans_str._ATCC_27774	2873437	2873426	0	2203987	669439	23.2976
Yersinia pestis Z176003 chromosome, complete genome	YER_PES_Z176003	4553586	4553575	0	3492750	1060825	23.2965
Helicobacter pylori Lithuania75 chromosome, complete genome	HEL_PYL_Lithuania75	1624644	1624633	12	1246278	378343	23.2879
Listeria innocua Clip11262, complete genome	LIS_INN_Clip11262	3011208	3011197	0	2310043	701154	23.2849
Gallibacterium anatis UMN179 chromosome, complete genome	GAL_ANA_UMN179	2687335	2687324	110	2061678	625536	23.2773
Anoxybacillus flavithermus WK1 chromosome, complete genome	ANO_FLA_WK1	2846746	2846735	0	2184144	662591	23.2755
Helicobacter pylori 51 chromosome, complete genome	HEL_PYL_51	1589954	1589943	0	1219878	370065	23.2754
Francisella cf. novicida Fx1 chromosome, complete genome	FRA_CF._novicida_Fx1	1913619	1913608	0	1468416	445192	23.2645
Yersinia pestis biovar Medievalis str. Harbin 35 chromosome, complete genome	YER_PES_biovar_Medievalis_str._Harbin_35	4532063	4532052	0	3478065	1053987	23.2563
Bacillus subtilis BSn5 chromosome, complete genome	BAC_SUB_BSn5	4093599	4093588	0	3142137	951451	23.2425
Providencia stuartii MRSN 2154 chromosome, complete genome	PRO_STU_MRSN_2154	4402109	4402098	0	3380900	1021198	23.198
Sulfolobus islandicus REY15A chromosome, complete genome	SUL_ISL_REY15A	2522992	2522981	0	1937700	585281	23.198
Francisella novicida U112 chromosome, complete genome	FRA_NOV_U112	1910031	1910020	0	1467157	442863	23.1863
Erwinia tasmaniensis Et1/99 chromosome, complete genome	ERW_TAS_Et199	3883467	3883456	0	2983909	899547	23.1636
Methanospirillum hungatei JF-1 chromosome, complete genome	MET_HUN_JF1	3544738	3544727	0	2723663	821064	23.163
Herminiimonas arsenicoxydans chromosome, complete genome	HER_ARS_	3424307	3424296	0	2631718	792578	23.1457
Helicobacter pylori SNT49 chromosome, complete genome	HEL_PYL_SNT49	1607577	1607566	0	1235838	371728	23.1237
Synechococcus sp. RCC307 chromosome, complete genome	SYN_SP._RCC307	2224914	2224903	12	1710549	514342	23.1175
Helicobacter pylori 52 chromosome, complete genome	HEL_PYL_52	1568826	1568815	0	1206271	362544	23.1094
Parabacteroides distasonis ATCC 8503 chromosome, complete genome	PAR_DIS_ATCC_8503	4811379	4811368	0	3699556	1111812	23.108
Helicobacter pylori 35A chromosome, complete genome	HEL_PYL_35A	1566655	1566644	0	1204974	361670	23.0857
Butyrivibrio proteoclasticus B316 chromosome 1, complete genome	BUT_PRO_B316_1	3554804	3554793	104	2734199	820490	23.0812
Halobacillus halophilus DSM 2266, complete genome	HAL_HAL_DSM_2266	4150632	4150621	0	3193606	957015	23.0572
Shewanella sediminis HAW-EB3 chromosome, complete genome	SHE_SED_HAWEB3	5517674	5517663	0	4246556	1271107	23.0371
Paludibacter propionicigenes WB4 chromosome, complete genome	PAL_PRO_WB4	3685504	3685493	0	2836832	848661	23.0271
Yersinia enterocolitica subsp. enterocolitica 8081 chromosome, complete genome	YER_ENT_subsp._enterocolitica_8081	4615899	4615888	0	3553197	1062691	23.0225
Bifidobacterium longum subsp. infantis ATCC 15697 chromosome, complete genome	BIF_LON_subsp._infantis_ATCC_15697_1	2832748	2832737	0	2181262	651475	22.9981
Legionella pneumophila subsp. pneumophila, complete genome	LEG_PNE_subsp._pneumophila_2	3492535	3492524	0	2689380	803144	22.9961
Mesoplasma florum L1 chromosome, complete genome	MES_FLO_L1	793224	793213	0	610828	182385	22.9932
Bacillus pumilus SAFR-032 chromosome, complete genome	BAC_PUM_SAFR032	3704465	3704454	0	2853048	851406	22.9833
Bacillus subtilis subsp. subtilis str. RO-NN-1 chromosome, complete genome	BAC_SUB_subsp._subtilis_str._RONN1	4011949	4011938	12	3090907	921019	22.957
Helicobacter pylori F32, complete genome	HEL_PYL_F32	1578824	1578813	0	1216497	362316	22.9486
Bacillus clausii KSM-K16, complete genome	BAC_CLA_KSMK16	4303871	4303860	0	3316701	987159	22.9366
Acetobacter pasteurianus IFO 3283-01, complete genome	ACE_PAS_IFO_328301	2907495	2907484	0	2240684	666800	22.9339
Helicobacter acinonychis str. Sheeba chromosome, complete genome	HEL_ACI_str._Sheeba	1553927	1553916	0	1197567	356349	22.9323
Treponema azotonutricium ZAS-9 chromosome, complete genome	TRE_AZO_ZAS9	3855671	3855660	113	2971426	884121	22.9305
Acetobacter pasteurianus IFO 3283-26, complete genome	ACE_PAS_IFO_328326	2907309	2907298	0	2240672	666626	22.9294
Acetobacter pasteurianus IFO 3283-03, complete genome	ACE_PAS_IFO_328303	2907287	2907276	0	2240671	666605	22.9289
Acetobacter pasteurianus IFO 3283-22, complete genome	ACE_PAS_IFO_328322	2907267	2907256	0	2240672	666584	22.9283
Listeria ivanovii subsp. ivanovii PAM 55, complete genome	LIS_IVA_subsp._ivanovii_PAM_55	2928879	2928868	0	2257666	671202	22.9168
Bifidobacterium longum subsp. infantis ATCC 15697, complete genome	BIF_LON_subsp._infantis_ATCC_15697_2	2828958	2828947	0	2180652	648295	22.9165
Yersinia pestis Pestoides F chromosome, complete genome	YER_PES_Pestoides_F	4517345	4517334	0	3482416	1034918	22.9099
Acetobacter pasteurianus IFO 3283-07, complete genome	ACE_PAS_IFO_328307	2906044	2906033	0	2240642	665391	22.8969
Geobacter sp. FRC-32 chromosome, complete genome	GEO_SP._FRC32	4304501	4304490	0	3318962	985528	22.8953
Enterococcus faecium DO chromosome, complete genome	ENT_FAE_DO	2698137	2698126	0	2080384	617742	22.8952
Bacillus subtilis subsp. spizizenii str. W23 chromosome, complete genome	BAC_SUB_subsp._spizizenii_str._W23	4027676	4027665	13	3105982	921670	22.8835
Alteromonas sp. SN2 chromosome, complete genome	ALT_SP._SN2	4972148	4972137	0	3834792	1137345	22.8744
Acetobacter pasteurianus IFO 3283-32, complete genome	ACE_PAS_IFO_328332	2904642	2904631	0	2240640	663991	22.8597
Acetobacter pasteurianus IFO 3283-12, complete genome	ACE_PAS_IFO_328312	2904624	2904613	0	2240638	663975	22.8593
Glaciecola sp. 4H-3-7+YE-5 chromosome, complete genome	GLA_SP._4H37YE5	5052309	5052298	0	3897759	1154539	22.8518
Legionella pneumophila 2300/99 Alcoy chromosome, complete genome	LEG_PNE_230099_Alcoy	3516334	3516323	0	2712842	803481	22.85
Synechocystis sp. PCC 6803 chromosome, complete genome	SYN_SP._PCC_6803_2	3573470	3573459	0	2756986	816473	22.8483
Lactobacillus salivarius UCC118, complete genome	LAC_SAL_UCC118	1827111	1827100	0	1410072	417028	22.8246
Shewanella violacea DSS12 chromosome, complete genome	SHE_VIO_DSS12	4962103	4962092	60	3829988	1132044	22.8138
Synechocystis sp. PCC 6803, complete genome	SYN_SP._PCC_6803_1	3571103	3571092	0	2756950	814142	22.7981
Olsenella uli DSM 7084 chromosome, complete genome	OLS_ULI_DSM_7084	2051896	2051885	0	1584143	467742	22.7957
Synechocystis sp. PCC 6803 substr. GT-I, complete genome	SYN_SP._PCC_6803_substr._GTI	3570004	3569993	0	2756983	813010	22.7734
Synechocystis sp. PCC 6803 substr. PCC-P, complete genome	SYN_SP._PCC_6803_substr._PCCP	3570114	3570103	0	2757082	813021	22.773
Methanobacterium sp. AL-21 chromosome, complete genome	MET_SP._AL21	2583753	2583742	0	1995350	588392	22.7729
Synechocystis sp. PCC 6803 substr. PCC-N, complete genome	SYN_SP._PCC_6803_substr._PCCN	3570103	3570092	0	2757081	813011	22.7728
Helicobacter pylori F30, complete genome	HEL_PYL_F30	1570564	1570553	0	1213038	357515	22.7636
Sulfurimonas autotrophica DSM 16294 chromosome, complete genome	SUL_AUT_DSM_16294	2153198	2153187	0	1663820	489367	22.7276
Pseudoalteromonas sp. SM9913 chromosome I, complete sequence	PSE_SP._SM9913_I	3332787	3332776	0	2575627	757149	22.7183
Shewanella sp. MR-7 chromosome, complete genome	SHE_SP._MR7	4792610	4792599	0	3704553	1088046	22.7026
Hydrogenobaculum sp. Y04AAS1 chromosome, complete genome	HYD_SP._Y04AAS1	1559514	1559503	0	1205842	353661	22.6778
Pseudoalteromonas atlantica T6c chromosome, complete genome	PSE_ATL_T6c	5187005	5186994	0	4010988	1176006	22.6722
Yersinia pseudotuberculosis IP 31758 chromosome, complete genome	YER_PSE_IP_31758	4723306	4723295	24	3652419	1070852	22.6717
Borrelia recurrentis A1, complete genome	BOR_REC_A1	930981	930970	0	719937	211033	22.6681
Yersinia pseudotuberculosis IP 32953 chromosome, complete genome	YER_PSE_IP_32953	4744671	4744660	0	3669507	1075153	22.6603
Lactobacillus salivarius CECT 5713 chromosome, complete genome	LAC_SAL_CECT_5713	1828169	1828158	9756	1404801	413601	22.6239
Acinetobacter sp. ADP1 chromosome, complete genome	ACI_SP._ADP1	3598621	3598610	0	2785593	813017	22.5925
Bacillus halodurans C-125 chromosome, complete genome	BAC_HAL_C125	4202352	4202341	0	3253882	948459	22.5698
Robiginitalea biformata HTCC2501 chromosome, complete genome	ROB_BIF_HTCC2501	3530383	3530372	0	2734761	795611	22.5362
Megasphaera elsdenii DSM 20460, complete genome	MEG_ELS_DSM_20460	2474718	2474707	155	1917113	557439	22.5255
Borrelia burgdorferi JD1 chromosome, complete genome	BOR_BUR_JD1	922801	922790	0	714993	207797	22.5183
Listeria seeligeri serovar 1/2b str. SLCC3954 chromosome, complete genome	LIS_SEE_serovar_12b_str._SLCC3954	2797636	2797625	0	2168134	629491	22.5009
Borrelia duttonii Ly, complete genome	BOR_DUT_Ly	931674	931663	0	722040	209623	22.4999
Helicobacter hepaticus ATCC 51449 chromosome, complete genome	HEL_HEP_ATCC_51449	1799146	1799135	0	1394566	404569	22.4869
Legionella pneumophila str. Lens, complete genome	LEG_PNE_str._Lens	3345687	3345676	112	2593886	751678	22.4671
Nitrosopumilus maritimus SCM1 chromosome, complete genome	NIT_MAR_SCM1	1645259	1645248	0	1275650	369598	22.4646
Yersinia pseudotuberculosis PB1/+ chromosome, complete genome	YER_PSE_PB1	4695619	4695608	0	3642390	1053218	22.4299
Shewanella sp. MR-4 chromosome, complete genome	SHE_SP._MR4	4706287	4706276	0	3650828	1055448	22.4264
Listeria monocytogenes J0161 chromosome, complete genome	LIS_MON_J0161	3000464	3000453	0	2328315	672138	22.4012
Buchnera aphidicola str. Ak (Acyrthosiphon kondoi) chromosome, complete genome	BUC_APH_str._Ak_Acyrthosiphon_kondoi	641794	641783	0	498116	143667	22.3856
Mycoplasma hominis ATCC 23114 chromosome, complete genome	MYC_HOM_ATCC_23114	665445	665434	0	516556	148878	22.3731
Yersinia pseudotuberculosis YPIII chromosome, complete genome	YER_PSE_YPIII	4689441	4689430	0	3640487	1048943	22.3682
Candidatus Cloacamonas acidaminovorans	CAN_CLO_acidaminovorans	2246820	2246809	0	1744250	502559	22.3677
Borrelia afzelii PKo, complete genome	BOR_AFZ_PKo_2	905394	905383	0	702894	202489	22.365
Sulfolobus islandicus M.14.25 chromosome, complete genome	SUL_ISL_M.14.25	2608832	2608821	0	2025626	583195	22.3547
Enterococcus faecalis OG1RF chromosome, complete genome	ENT_FAE_OG1RF	2739625	2739614	0	2127613	612001	22.3389
Shewanella sp. W3-18-1 chromosome, complete genome	SHE_SP._W3181	4708380	4708369	0	3656683	1051686	22.3365
Listeria monocytogenes 08-5578 chromosome, complete genome	LIS_MON_085578	3032288	3032277	0	2355320	676957	22.325
Geobacillus thermodenitrificans NG80-2 chromosome, complete genome	GEO_THE_NG802	3550319	3550308	0	2757701	792607	22.325
Legionella pneumophila subsp. pneumophila str. Philadelphia 1 chromosome, complete genome	LEG_PNE_subsp._pneumophila_str._Philadelphia_1	3397754	3397743	12	2639492	758239	22.316
Borrelia garinii PBi chromosome linear, complete sequence	BOR_GAR_PBi_linear	904246	904235	0	702608	201627	22.2981
Parvularcula bermudensis HTCC2503 chromosome, complete genome	PAR_BER_HTCC2503	2902643	2902632	0	2255458	647174	22.2961
Paenibacillus polymyxa E681 chromosome, complete genome	PAE_POL_E681	5394884	5394873	0	4192865	1202008	22.2806
Acetobacter pasteurianus IFO 3283-01-42C, complete genome	ACE_PAS_IFO_32830142C	2815241	2815230	0	2188337	626893	22.2679
Borrelia burgdorferi B31 chromosome, complete genome	BOR_BUR_B31	910724	910713	492	707462	202759	22.2638
Bacillus pseudofirmus OF4 chromosome, complete genome	BAC_PSE_OF4	3858997	3858986	0	3000161	858825	22.2552
Francisella sp. TX077308 chromosome, complete genome	FRA_SP._TX077308	2035931	2035920	0	1582964	452956	22.2482
Borrelia afzelii PKo chromosome, complete genome	BOR_AFZ_PKo_1	903609	903598	0	702580	201018	22.2464
Sideroxydans lithotrophicus ES-1 chromosome, complete genome	SID_LIT_ES1	3003656	3003645	0	2335496	668149	22.2446
Acidianus hospitalis W1 chromosome, complete genome	ACI_HOS_W1	2137654	2137643	0	1662423	475220	22.231
Shewanella putrefaciens CN-32 chromosome, complete genome	SHE_PUT_CN32	4659220	4659209	0	3623427	1035782	22.2309
Calditerrivibrio nitroreducens DSM 19672 chromosome, complete genome	CAL_NIT_DSM_19672	2157835	2157824	0	1678346	479478	22.2204
Ignisphaera aggregans DSM 17230 chromosome, complete genome	IGN_AGG_DSM_17230	1875953	1875942	0	1459322	416620	22.2086
Listeria monocytogenes FSL R2-561 chromosome, complete genome	LIS_MON_FSL_R2561	2973801	2973790	0	2313537	660253	22.2024
Eubacterium rectale ATCC 33656, complete genome	EUB_REC_ATCC_33656	3449685	3449674	0	2683924	765750	22.1977
Spirochaeta smaragdinae DSM 11293 chromosome, complete genome	SPI_SMA_DSM_11293	4653970	4653959	0	3620993	1032966	22.1954
Ehrlichia canis str. Jake chromosome, complete genome	EHR_CAN_str._Jake	1315030	1315019	0	1023525	291494	22.1665
Teredinibacter turnerae T7901 chromosome, complete genome	TER_TUR_T7901	5193164	5193153	46	4042713	1150394	22.1521
Ethanoligenens harbinense YUAN-3 chromosome, complete genome	ETH_HAR_YUAN3	3008576	3008565	0	2342328	666237	22.1447
Listeria monocytogenes 08-5923, complete genome	LIS_MON_085923	2999054	2999043	0	2335104	663939	22.1384
Pelotomaculum thermopropionicum SI chromosome, complete genome	PEL_THE_SI	3025375	3025364	0	2356126	669238	22.1209
Legionella pneumophila subsp. pneumophila ATCC 43290 chromosome, complete genome	LEG_PNE_subsp._pneumophila_ATCC_43290	3359001	3358990	27	2616083	742880	22.1162
Streptococcus gallolyticus subsp. gallolyticus ATCC BAA-2069, complete genome	STR_GAL_subsp._gallolyticus_ATCC_BAA2069	2356444	2356433	188	1835200	521045	22.1116
Listeria monocytogenes EGD-e, complete genome	LIS_MON_EGDe	2944528	2944517	0	2293762	650755	22.1006
Borrelia garinii BgVir chromosome chromosome linear, complete sequence	BOR_GAR_BgVir_linear	905534	905523	48	705355	200120	22.0999
Corynebacterium jeikeium K411 chromosome, complete genome	COR_JEI_K411	2462499	2462488	0	1918714	543774	22.0823
Riemerella anatipestifer ATCC 11845 = DSM 15868 chromosome, complete genome	RIE_ANA_ATCC_11845_=_DSM_15868	2164087	2164076	0	1686389	477687	22.0735
Campylobacter curvus 525.92 chromosome, complete genome	CAM_CUR_525.92	1971264	1971253	0	1536221	435032	22.0688
Listeria monocytogenes L99, complete genome	LIS_MON_L99	2979198	2979187	0	2321992	657195	22.0595
Parachlamydia acanthamoebae UV-7 chromosome, complete genome	PAR_ACA_UV7	3072383	3072372	6526	2388321	677525	22.0522
Methylobacillus flagellatus KT, complete genome	MET_FLA_KT	2971517	2971506	0	2316514	654992	22.0424
Listeria monocytogenes Clip81459, complete genome	LIS_MON_Clip81459	2912690	2912679	0	2271056	641623	22.0286
Helicobacter pylori 2018 chromosome, complete genome	HEL_PYL_2018	1562832	1562821	0	1218701	344120	22.0192
Desulfotomaculum reducens MI-1 chromosome, complete genome	DES_RED_MI1	3608104	3608093	0	2814180	793913	22.0037
Sulfurospirillum barnesii SES-3 chromosome, complete genome	SUL_BAR_SES3	2510109	2510098	0	1957821	552277	22.0022
Borrelia burgdorferi N40 chromosome, complete genome	BOR_BUR_N40	902191	902180	24	703660	198496	22.0018
Listeria monocytogenes M7 chromosome, complete genome	LIS_MON_M7	2976163	2976152	0	2321414	654738	21.9995
Listeria monocytogenes HCC23 chromosome, complete genome	LIS_MON_HCC23	2976212	2976201	0	2321492	654709	21.9981
Borrelia bissettii DN127 chromosome, complete genome	BOR_BIS_DN127	900755	900744	0	702628	198116	21.9947
Borrelia crocidurae str. Achema chromosome, complete genome	BOR_CRO_str._Achema	919477	919466	0	717382	202084	21.9784
Riemerella anatipestifer RA-GD chromosome, complete genome	RIE_ANA_RAGD	2166384	2166373	0	1690409	475964	21.9705
Thermodesulfobium narugense DSM 14796 chromosome, complete genome	THE_NAR_DSM_14796	1898865	1898854	0	1481831	417023	21.9618
Bifidobacterium longum subsp. infantis 157F, complete genome	BIF_LON_subsp._infantis_157F	2400312	2400301	0	1873279	527022	21.9565
Borrelia burgdorferi ZS7, complete genome	BOR_BUR_ZS7	906707	906696	37	707764	198895	21.9362
Listeria monocytogenes serotype 4b str. F2365 chromosome, complete genome	LIS_MON_serotype_4b_str._F2365	2905187	2905176	0	2268047	637129	21.9308
Helicobacter pylori 908 chromosome, complete genome	HEL_PYL_908	1549666	1549655	0	1210119	339536	21.9104
Corynebacterium aurimucosum ATCC 700975, complete genome	COR_AUR_ATCC_700975	2790189	2790178	0	2179125	611053	21.9001
Listeria monocytogenes 07PF0776 chromosome, complete genome	LIS_MON_07PF0776	2901562	2901551	0	2266446	635105	21.8885
Listeria monocytogenes 10403S chromosome, complete genome	LIS_MON_10403S	2903106	2903095	0	2267726	635369	21.8859
Helicobacter pylori 2017 chromosome, complete genome	HEL_PYL_2017	1548238	1548227	0	1209905	338322	21.8522
Francisella noatunensis subsp. orientalis str. Toba 04 chromosome, complete genome	FRA_NOA_subsp._orientalis_str._Toba_04	1847202	1847191	0	1443542	403649	21.852
Listeria monocytogenes Finland 1998 chromosome, complete genome	LIS_MON_Finland_1998	2874431	2874420	0	2247255	627165	21.8188
Rickettsia peacockii str. Rustic, complete genome	RIC_PEA_str._Rustic	1288492	1288481	0	1007624	280857	21.7975
Carboxydothermus hydrogenoformans Z-2901 chromosome, complete genome	CAR_HYD_Z2901	2401520	2401509	12	1878359	523138	21.7837
Mycoplasma gallisepticum str. R(low) chromosome, complete genome	MYC_GAL_str._Rlow	1012800	1012789	0	792423	220366	21.7583
Riemerella anatipestifer DSM 15868 chromosome, complete genome	RIE_ANA_DSM_15868	2155121	2155110	0	1686419	468691	21.7479
Mycoplasma gallisepticum str. R(high) chromosome, complete genome	MYC_GAL_str._Rhigh	1012027	1012016	0	792035	219981	21.7369
Sulfolobus islandicus M.16.4 chromosome, complete genome	SUL_ISL_M.16.4	2586647	2586636	0	2024836	561800	21.7193
Bifidobacterium longum DJO10A chromosome, complete genome	BIF_LON_DJO10A	2375792	2375781	0	1859907	515874	21.7139
Granulibacter bethesdensis CGDNIH1 chromosome, complete genome	GRA_BET_CGDNIH1	2708355	2708344	0	2121402	586942	21.6716
Chlorobium phaeobacteroides DSM 266 chromosome, complete genome	CHL_PHA_DSM_266	3133902	3133891	0	2455520	678371	21.6463
Mycoplasma bovis Hubei-1 chromosome, complete genome	MYC_BOV_Hubei1	948121	948110	12	742962	205136	21.6363
Sulfurospirillum deleyianum DSM 6946 chromosome, complete genome	SUL_DEL_DSM_6946	2306351	2306340	0	1807930	498410	21.6104
Methanohalobium evestigatum Z-7303 chromosome, complete genome	MET_EVE_Z7303	2242317	2242306	0	1757871	484435	21.6043
Lactobacillus johnsonii NCC 533, complete genome	LAC_JOH_NCC_533	1992676	1992665	0	1562432	430233	21.5908
Roseburia hominis A2-183 chromosome, complete genome	ROS_HOM_A2183	3592125	3592114	0	2817562	774552	21.5626
Streptococcus agalactiae NEM316, complete genome	STR_AGA_NEM316	2211485	2211474	0	1735048	476426	21.5434
Bifidobacterium longum subsp. longum JCM 1217, complete genome	BIF_LON_subsp._longum_JCM_1217	2385164	2385153	0	1871688	513465	21.5275
Chlorobium chlorochromatii CaD3 chromosome, complete genome	CHL_CHL_CaD3	2572079	2572068	0	2019334	552734	21.4899
Weeksella virosa DSM 16922 chromosome, complete genome	WEE_VIR_DSM_16922	2272954	2272943	0	1784820	488123	21.4754
Desulfurispirillum indicum S5 chromosome, complete genome	DES_IND_S5	2928377	2928366	0	2300314	628052	21.4472
Bdellovibrio bacteriovorus HD100, complete genome	BDE_BAC_HD100	3782950	3782939	0	2971911	811028	21.4391
Fibrobacter succinogenes subsp. succinogenes S85 chromosome, complete genome	FIB_SUC_subsp._succinogenes_S85_2	3843004	3842993	0	3022814	820179	21.3422
Fibrobacter succinogenes subsp. succinogenes S85 chromosome, complete genome	FIB_SUC_subsp._succinogenes_S85_1	3842635	3842624	0	3022545	820079	21.3416
Lactobacillus gasseri ATCC 33323, complete genome	LAC_GAS_ATCC_33323	1894360	1894349	0	1490326	404023	21.3278
Mycoplasma gallisepticum str. F chromosome, complete genome	MYC_GAL_str._F	977612	977601	0	769180	208421	21.3196
Blattabacterium sp. (Blattella germanica) str. Bge, complete genome	BLA_SP._Blattella_germanica_str._Bge	636850	636839	0	501076	135763	21.3183
Desulfovibrio salexigens DSM 2638 chromosome, complete genome	DES_SAL_DSM_2638	4289847	4289836	0	3375774	914062	21.3076
Sulfobacillus acidophilus TPY chromosome, complete genome	SUL_ACI_TPY	3551206	3551195	0	2794703	756492	21.3025
Bifidobacterium longum subsp. longum JDM301 chromosome, complete genome	BIF_LON_subsp._longum_JDM301	2477838	2477827	0	1950119	527708	21.2972
Methanosaeta concilii GP6 chromosome, complete genome	MET_CON_GP6	3008626	3008615	0	2368097	640518	21.2895
Streptococcus gallolyticus UCN34, complete genome	STR_GAL_UCN34	2350911	2350900	0	1850817	500083	21.272
Akkermansia muciniphila ATCC BAA-835 chromosome, complete genome	AKK_MUC_ATCC_BAA835	2664102	2664091	0	2098493	565598	21.2304
Buchnera aphidicola str. 5A (Acyrthosiphon pisum) chromosome, complete genome	BUC_APH_str._5A_Acyrthosiphon_pisum	642122	642111	0	506008	136103	21.1962
Buchnera aphidicola str. JF99 (Acyrthosiphon pisum) chromosome, complete genome	BUC_APH_str._JF99_Acyrthosiphon_pisum	641716	641705	0	505737	135968	21.1886
Buchnera aphidicola str. Tuc7 (Acyrthosiphon pisum) chromosome, complete genome	BUC_APH_str._Tuc7_Acyrthosiphon_pisum	641895	641884	0	505934	135950	21.1798
Nitrosomonas sp. Is79A3 chromosome, complete genome	NIT_SP._Is79A3	3783444	3783433	0	2982812	800621	21.1612
Buchnera aphidicola str. LL01 (Acyrthosiphon pisum) chromosome, complete genome	BUC_APH_str._LL01_Acyrthosiphon_pisum	641799	641788	0	505999	135789	21.1579
Buchnera aphidicola str. TLW03 (Acyrthosiphon pisum) chromosome, complete genome	BUC_APH_str._TLW03_Acyrthosiphon_pisum	641770	641759	0	505978	135781	21.1576
Buchnera aphidicola str. JF98 (Acyrthosiphon pisum) chromosome, complete genome	BUC_APH_str._JF98_Acyrthosiphon_pisum	641771	641760	24	505969	135767	21.1554
Candidatus Desulforudis audaxviator MP104C chromosome, complete genome	CAN_DES_audaxviator_MP104C	2349476	2349465	0	1852658	496807	21.1455
Caldivirga maquilingensis IC-167 chromosome, complete genome	CAL_MAQ_IC167	2077567	2077556	0	1638530	439026	21.1318
Buchnera aphidicola str. APS (Acyrthosiphon pisum) chromosome, complete genome	BUC_APH_str._APS_Acyrthosiphon_pisum	640681	640670	0	505351	135319	21.1215
Streptococcus macedonicus ACA-DC 198, complete genome	STR_MAC_ACADC_198	2130034	2130023	0	1680162	449861	21.12
Bifidobacterium longum subsp. longum KACC 91563 chromosome, complete genome	BIF_LON_subsp._longum_KACC_91563	2385301	2385290	36	1882112	503142	21.0935
Streptococcus gallolyticus subsp. gallolyticus ATCC 43143, complete genome	STR_GAL_subsp._gallolyticus_ATCC_43143	2362241	2362230	0	1863997	498233	21.0916
Lactobacillus johnsonii DPC 6026 chromosome, complete genome	LAC_JOH_DPC_6026	1966342	1966331	0	1551718	414613	21.0856
Wolinella succinogenes DSM 1740 chromosome, complete genome	WOL_SUC_DSM_1740	2110355	2110344	0	1665757	444587	21.067
Actinobacillus pleuropneumoniae serovar 7 str. AP76, complete genome	ACT_PLE_serovar_7_str._AP76	2331981	2331970	0	1841418	490552	21.0359
Lactobacillus delbrueckii subsp. bulgaricus ND02 chromosome, complete genome	LAC_DEL_subsp._bulgaricus_ND02	2125753	2125742	0	1679027	446715	21.0145
Tepidanaerobacter sp. Re1 chromosome, complete genome	TEP_SP._Re1	2759867	2759856	0	2179932	579924	21.0128
Bifidobacterium dentium Bd1 chromosome, complete genome	BIF_DEN_Bd1	2636367	2636356	15	2082453	553888	21.0096
Pelobacter carbinolicus DSM 2380 chromosome, complete genome	PEL_CAR_DSM_2380	3665893	3665882	0	2895845	770037	21.0055
Methanocella paludicola SANAE chromosome, complete genome	MET_PAL_SANAE	2957635	2957624	0	2336426	621198	21.0033
Staphylococcus pseudintermedius ED99 chromosome, complete genome	STA_PSE_ED99	2572216	2572205	0	2032243	539962	20.9922
Buchnera aphidicola str. Bp (Baizongia pistaciae) chromosome, complete genome	BUC_APH_str._Bp_Baizongia_pistaciae	615980	615969	0	486686	129283	20.9886
Acidithiobacillus ferrooxidans ATCC 53993 chromosome, complete genome	ACI_FER_ATCC_53993	2885038	2885027	0	2279604	605423	20.985
Ammonifex degensii KC4 chromosome, complete genome	AMM_DEG_KC4	2129237	2129226	0	1682436	446790	20.9837
Sulfobacillus acidophilus DSM 10332 chromosome, complete genome	SUL_ACI_DSM_10332	3472898	3472887	0	2744459	728428	20.9747
Picrophilus torridus DSM 9790 chromosome, complete genome	PIC_TOR_DSM_9790	1545895	1545884	0	1222033	323851	20.9492
Methylovorus glucosetrophus SIP3-4 chromosome, complete genome	MET_GLU_SIP34	2995511	2995500	0	2368428	627072	20.9338
Methylovorus sp. MP688 chromosome, complete genome	MET_SP._MP688	2862391	2862380	0	2263279	599101	20.9302
Clostridium sp. SY8519, complete genome	CLO_SP._SY8519	2835737	2835726	0	2242490	593236	20.9201
Alteromonas macleodii str. 'Deep ecotype' chromosome, complete genome	ALT_MAC_str._Deep_ecotype	4448980	4448969	66	3519140	929763	20.8984
Methanothermus fervidus DSM 2088 chromosome, complete genome	MET_FER_DSM_2088	1243342	1243331	0	983527	259804	20.8958
Methanosphaerula palustris E1-9c chromosome, complete genome	MET_PAL_E19c	2922917	2922906	0	2314162	608744	20.8267
Desulfitobacterium dehalogenans ATCC 51507 chromosome, complete genome	DES_DEH_ATCC_51507	4321753	4321742	0	3422080	899662	20.8171
Rickettsia massiliae MTU5 chromosome, complete genome	RIC_MAS_MTU5	1360898	1360887	0	1077986	282901	20.788
Vibrio fischeri ES114 chromosome I, complete sequence	VIB_FIS_ES114_I	2897536	2897525	0	2296019	601506	20.7593
Candidatus Hamiltonella defensa 5AT (Acyrthosiphon pisum), complete genome	CAN_HAM_defensa_5AT_Acyrthosiphon_pisum	2110331	2110320	14	1672279	438027	20.7564
Bifidobacterium longum NCC2705 chromosome, complete genome	BIF_LON_NCC2705	2256640	2256629	0	1788396	468233	20.7492
Moorella thermoacetica ATCC 39073 chromosome, complete genome	MOO_THE_ATCC_39073	2628784	2628773	0	2083580	545193	20.7394
Capnocytophaga ochracea DSM 7271 chromosome, complete genome	CAP_OCH_DSM_7271	2612925	2612914	0	2071587	541327	20.7174
Staphylococcus pseudintermedius HKU10-03 chromosome, complete genome	STA_PSE_HKU1003	2617381	2617370	24	2075723	541623	20.6934
Fervidobacterium nodosum Rt17-B1 chromosome, complete genome	FER_NOD_Rt17B1	1948941	1948930	0	1545754	403176	20.687
Nitrosomonas sp. AL212 chromosome, complete genome	NIT_SP._AL212	3180526	3180515	0	2523418	657097	20.6601
Ochrobactrum anthropi ATCC 49188 chromosome 1, complete sequence	OCH_ANT_ATCC_49188_1	2887297	2887286	0	2290822	596464	20.6583
Candidatus Sulcia muelleri GWSS, complete genome	CAN_SUL_muelleri_GWSS	245530	245519	0	194802	50717	20.6571
Haemophilus somnus 2336 chromosome, complete genome	HAE_SOM_2336	2263857	2263846	0	1796274	467572	20.6539
Syntrophobotulus glycolicus DSM 8271 chromosome, complete genome	SYN_GLY_DSM_8271	3406739	3406728	0	2704037	702691	20.6266
Candidatus Rickettsia amblyommii str. GAT-30V chromosome, complete genome	CAN_RIC_amblyommii_str._GAT30V	1407796	1407785	0	1117629	290156	20.6108
Denitrovibrio acetiphilus DSM 12809 chromosome, complete genome	DEN_ACE_DSM_12809	3222077	3222066	0	2558562	663504	20.5925
Vibrio fischeri MJ11 chromosome I, complete sequence	VIB_FIS_MJ11_I	2905029	2905018	31	2306928	598059	20.5871
Candidatus Pelagibacter sp. IMCC9063 chromosome, complete genome	CAN_PEL_sp._IMCC9063	1284727	1284716	0	1020272	264444	20.5838
Selenomonas ruminantium subsp. lactilytica TAM6421, complete genome	SEL_RUM_subsp._lactilytica_TAM6421	3003680	3003669	0	2385573	618096	20.578
Lactobacillus acidophilus NCFM chromosome, complete genome	LAC_ACI_NCFM	1993560	1993549	0	1583618	409931	20.5629
Haemophilus parasuis SH0165 chromosome, complete genome	HAE_PAR_SH0165	2269156	2269145	0	1802727	466418	20.5548
Exiguobacterium sibiricum 255-15 chromosome, complete genome	EXI_SIB_25515	3034136	3034125	0	2411611	622514	20.5171
Streptococcus parauberis KCTC 11537 chromosome, complete genome	STR_PAR_KCTC_11537	2143887	2143876	0	1704512	439364	20.4939
Synechococcus sp. WH 8102, complete genome	SYN_SP._WH_8102	2434428	2434417	0	1936221	498196	20.4647
Actinobacillus pleuropneumoniae serovar 5b str. L20 chromosome, complete genome	ACT_PLE_serovar_5b_str._L20	2274482	2274471	0	1809101	465370	20.4606
Bifidobacterium longum subsp. longum BBMN68 chromosome, complete genome	BIF_LON_subsp._longum_BBMN68	2265943	2265932	0	1802355	463577	20.4586
Marinomonas mediterranea MMB-1 chromosome, complete genome	MAR_MED_MMB1	4684316	4684305	0	3726651	957654	20.4439
Rickettsia australis str. Cutlack chromosome, complete genome	RIC_AUS_str._Cutlack	1296670	1296659	0	1031993	264666	20.4114
Eubacterium eligens ATCC 27750 chromosome, complete genome	EUB_ELI_ATCC_27750	2144190	2144179	0	1706775	437404	20.3996
Thermoproteus uzoniensis 768-20 chromosome, complete genome	THE_UZO_76820	1936063	1936052	0	1541698	394354	20.369
Bacteroides helcogenes P 36-108 chromosome, complete genome	BAC_HEL_P_36108	3998906	3998895	0	3185088	813807	20.3508
Candidatus Sulcia muelleri DMIN chromosome, complete genome	CAN_SUL_muelleri_DMIN	243933	243922	0	194400	49522	20.3024
Thermomicrobium roseum DSM 5159 chromosome, complete genome	THE_ROS_DSM_5159	2003006	2002995	24	1596361	406610	20.3001
Desulfotomaculum carboxydivorans CO-1-SRB chromosome, complete genome	DES_CAR_CO1SRB	2892255	2892244	0	2305691	586553	20.2802
Bacillus selenitireducens MLS10 chromosome, complete genome	BAC_SEL_MLS10	3592487	3592476	0	2864013	728463	20.2775
Actinobacillus pleuropneumoniae serovar 3 str. JL03 chromosome, complete genome	ACT_PLE_serovar_3_str._JL03	2242062	2242051	48	1787906	454097	20.2536
Bifidobacterium adolescentis ATCC 15703 chromosome, complete genome	BIF_ADO_ATCC_15703	2089645	2089634	12	1666440	423182	20.2515
Streptococcus agalactiae 2603V/R chromosome, complete genome	STR_AGA_2603VR	2160267	2160256	0	1723137	437119	20.2346
Helicobacter bizzozeronii CIII-1, complete genome	HEL_BIZ_CIII1	1755458	1755447	1060	1399188	355199	20.2341
Elusimicrobium minutum Pei191 chromosome, complete genome	ELU_MIN_Pei191	1643562	1643551	0	1311350	332201	20.2124
Anaerococcus prevotii DSM 20548 chromosome, complete genome	ANA_PRE_DSM_20548	1883067	1883056	0	1503511	379545	20.1558
Methanocella arvoryzae MRE50 chromosome, complete genome	MET_ARV_MRE50	3179916	3179905	0	2540681	639224	20.102
Lactobacillus ruminis ATCC 27782 chromosome, complete genome	LAC_RUM_ATCC_27782	2066652	2066641	60	1651438	415143	20.0878
Streptococcus equi subsp. equi 4047, complete genome	STR_EQU_subsp._equi_4047	2253793	2253782	0	1801141	452641	20.0836
Tolumonas auensis DSM 9187 chromosome, complete genome	TOL_AUE_DSM_9187	3471292	3471281	0	2775410	695871	20.0465
Pyrobaculum sp. 1860 chromosome, complete genome	PYR_SP._1860	2467972	2467961	0	1973348	494613	20.0414
Glaciecola nitratireducens FR1064 chromosome, complete genome	GLA_NIT_FR1064	4134229	4134218	0	3305861	828357	20.0366
Streptococcus agalactiae A909 chromosome, complete genome	STR_AGA_A909	2127839	2127828	0	1701911	425917	20.0165
Brucella ovis ATCC 25840 chromosome I, complete sequence	BRU_OVI_ATCC_25840_I	2111370	2111359	0	1689018	422341	20.0033
Brucella pinnipedialis B2/94 chromosome 1, complete sequence	BRU_PIN_B294_1	2138342	2138331	0	1710844	427487	19.9916
Coriobacterium glomerans PW2 chromosome, complete genome	COR_GLO_PW2	2115681	2115670	0	1692852	422818	19.9851
Rickettsia typhi str. B9991CWPP chromosome, complete genome	RIC_TYP_str._B9991CWPP	1112957	1112946	0	890586	222360	19.9794
Haemophilus influenzae F3047 chromosome, complete genome	HAE_INF_F3047	2007018	2007007	0	1606264	400743	19.9672
Thermincola potens JR chromosome, complete genome	THE_POT_JR	3157416	3157405	0	2527759	629646	19.9419
Rickettsia typhi str. TH1527 chromosome, complete genome	RIC_TYP_str._TH1527	1112372	1112361	0	890570	221791	19.9388
Desulfohalobium retbaense DSM 5692 chromosome, complete genome	DES_RET_DSM_5692	2864304	2864293	0	2293510	570783	19.9275
Haemophilus influenzae 10810, complete genome	HAE_INF_10810	1981535	1981524	0	1587357	394167	19.8921
Rickettsia typhi str. Wilmington, complete genome	RIC_TYP_str._Wilmington	1111496	1111485	0	890411	221074	19.89
Micavibrio aeruginosavorus ARL-13 chromosome, complete genome	MIC_AER_ARL13	2481983	2481972	0	1989514	492458	19.8414
Rickettsia prowazekii str. RpGvF24 chromosome, complete genome	RIC_PRO_str._RpGvF24	1112101	1112090	0	891496	220594	19.836
Renibacterium salmoninarum ATCC 33209 chromosome, complete genome	REN_SAL_ATCC_33209	3155250	3155239	0	2529463	625776	19.8329
Rickettsia prowazekii str. GvV257 chromosome, complete genome	RIC_PRO_str._GvV257	1111969	1111958	0	891463	220495	19.8294
Bifidobacterium animalis subsp. lactis V9 chromosome, complete genome	BIF_ANI_subsp._lactis_V9	1944050	1944039	0	1558918	385121	19.8104
Bifidobacterium animalis subsp. lactis BLC1 chromosome, complete genome	BIF_ANI_subsp._lactis_BLC1	1943990	1943979	0	1558936	385043	19.807
Rickettsia prowazekii Rp22 chromosome, complete genome	RIC_PRO_Rp22	1111612	1111601	0	891448	220153	19.805
Rickettsia prowazekii str. Madrid E chromosome, complete genome	RIC_PRO_str._Madrid_E	1111523	1111512	0	891380	220132	19.8047
Rickettsia prowazekii str. Katsinyian chromosome, complete genome	RIC_PRO_str._Katsinyian	1111454	1111443	0	891344	220099	19.803
Rickettsia prowazekii str. BuV67-CWPP chromosome, complete genome	RIC_PRO_str._BuV67CWPP	1111445	1111434	0	891344	220090	19.8023
Bifidobacterium animalis subsp. lactis CNCM I-2494 chromosome, complete genome	BIF_ANI_subsp._lactis_CNCM_I2494	1943113	1943102	0	1558330	384772	19.8019
Brucella microti CCM 4915 chromosome 1, complete genome	BRU_MIC_CCM_4915_1	2117050	2117039	24	1697989	419026	19.793
Bifidobacterium animalis subsp. lactis BB-12 chromosome, complete genome	BIF_ANI_subsp._lactis_BB12	1942198	1942187	0	1557792	384395	19.7919
Psychrobacter sp. PRwf-1 chromosome, complete genome	PSY_SP._PRwf1	2978976	2978965	0	2389867	589098	19.7753
Rickettsia prowazekii str. Chernikova chromosome, complete genome	RIC_PRO_str._Chernikova	1109804	1109793	0	890401	219392	19.7687
Haemophilus influenzae F3031 chromosome, complete genome	HAE_INF_F3031	1985832	1985821	0	1593432	392389	19.7595
Rickettsia rhipicephali str. 3-7-female6-CWPP chromosome, complete genome	RIC_RHI_str._37female6CWPP	1290368	1290357	0	1035493	254864	19.7514
Rickettsia prowazekii str. Dachau chromosome, complete genome	RIC_PRO_str._Dachau	1109051	1109040	27	890149	218864	19.7345
Bifidobacterium animalis subsp. lactis Bi-07 chromosome, complete genome	BIF_ANI_subsp._lactis_Bi07	1938822	1938811	0	1556394	382417	19.7243
Bifidobacterium animalis subsp. lactis Bl-04 chromosome, complete genome	BIF_ANI_subsp._lactis_Bl04	1938709	1938698	0	1556309	382389	19.724
Acidithiobacillus ferrooxidans ATCC 23270, complete genome	ACI_FER_ATCC_23270	2982397	2982386	0	2394181	588205	19.7226
Bifidobacterium animalis subsp. lactis B420 chromosome, complete genome	BIF_ANI_subsp._lactis_B420	1938595	1938584	0	1556260	382324	19.7218
Bifidobacterium animalis subsp. lactis DSM 10140 chromosome, complete genome	BIF_ANI_subsp._lactis_DSM_10140	1938483	1938472	24	1556325	382123	19.7126
Thermodesulfatator indicus DSM 15286 chromosome, complete genome	THE_IND_DSM_15286	2322224	2322213	0	1864585	457628	19.7065
Mannheimia succiniciproducens MBEL55E chromosome, complete genome	MAN_SUC_MBEL55E	2314078	2314067	0	1859120	454947	19.6601
Desulfotalea psychrophila LSv54, complete genome	DES_PSY_LSv54	3523383	3523372	0	2831713	691659	19.6306
Cyanobacterium UCYN-A, complete genome	CYA_UCY_	1443806	1443795	0	1160377	283418	19.6301
Bifidobacterium animalis subsp. animalis ATCC 25527 chromosome, complete genome	BIF_ANI_subsp._animalis_ATCC_25527	1932693	1932682	0	1553695	378987	19.6094
Prevotella ruminicola 23 chromosome, complete genome	PRE_RUM_23	3619559	3619548	0	2910058	709490	19.6016
Synechococcus sp. CC9605, complete genome	SYN_SP._CC9605	2510659	2510648	0	2018580	492068	19.5992
Aggregatibacter actinomycetemcomitans D7S-1 chromosome, complete genome	AGG_ACT_D7S1	2309073	2309062	69	1856590	452403	19.5925
Asticcacaulis excentricus CB 48 chromosome 1, complete sequence	AST_EXC_CB_48_1	2588221	2588210	0	2081767	506443	19.5673
Rickettsia parkeri str. Portsmouth chromosome, complete genome	RIC_PAR_str._Portsmouth	1300386	1300375	0	1046293	254082	19.5391
Rickettsia slovaca str. D-CWPP chromosome, complete genome	RIC_SLO_str._DCWPP	1275720	1275709	0	1026467	249242	19.5375
Brucella suis 1330 chromosome I, complete sequence	BRU_SUI_1330_I_2	2107794	2107783	0	1696067	411716	19.5331
Brucella suis VBI22 chromosome I, complete sequence	BRU_SUI_VBI22_I	2108637	2108626	0	1696752	411874	19.5328
Brucella suis 1330 chromosome I, complete genome	BRU_SUI_1330_I_1	2107783	2107772	0	1696075	411697	19.5323
Rickettsia japonica YH, complete genome	RIC_JAP_YH	1283087	1283076	0	1032585	250491	19.5227
Syntrophomonas wolfei subsp. wolfei str. Goettingen chromosome, complete genome	SYN_WOL_subsp._wolfei_str._Goettingen	2936195	2936184	0	2363305	572879	19.511
Rickettsia montanensis str. OSU 85-930 chromosome, complete genome	RIC_MON_str._OSU_85930	1279798	1279787	0	1030224	249563	19.5004
Rickettsia slovaca 13-B chromosome, complete genome	RIC_SLO_13B	1275089	1275078	0	1026485	248593	19.4963
Brucella melitensis biovar Abortus 2308 chromosome I, complete sequence	BRU_MEL_biovar_Abortus_2308_I	2121359	2121348	0	1707935	413413	19.4882
Brucella abortus bv. 1 str. 9-941 chromosome I, complete sequence	BRU_ABO_bv._1_str._9941_I	2124241	2124230	0	1710265	413965	19.4878
Blattabacterium sp. (Mastotermes darwiniensis) str. MADAR chromosome, complete genome	BLA_SP._Mastotermes_darwiniensis_str._MADAR	587248	587237	48	472777	114412	19.4831
Blattabacterium sp. (Periplaneta americana) str. BPLAN, complete genome	BLA_SP._Periplaneta_americana_str._BPLAN	636994	636983	0	512895	124088	19.4806
Tannerella forsythia ATCC 43037 chromosome, complete genome	TAN_FOR_ATCC_43037	3405521	3405510	0	2742120	663390	19.4799
Brucella canis HSK A52141 chromosome 1, complete sequence	BRU_CAN_HSK_A52141_1	2107023	2107012	0	1696628	410384	19.4771
Brucella abortus A13334 chromosome 1, complete sequence	BRU_ABO_A13334_1	2123773	2123762	0	1710281	413481	19.4693
Brucella canis ATCC 23365 chromosome I, complete sequence	BRU_CAN_ATCC_23365_I	2105969	2105958	0	1695950	410008	19.469
Rickettsia heilongjiangensis 054 chromosome, complete genome	RIC_HEI_054	1278471	1278460	19	1029602	248839	19.464
Brucella melitensis ATCC 23457 chromosome I, complete sequence	BRU_MEL_ATCC_23457_I	2125701	2125690	0	1712073	413617	19.458
Brucella melitensis M28 chromosome chromosome 1, complete sequence	BRU_MEL_M28_1	2126133	2126122	12	1712489	413621	19.4542
Brucella melitensis M5-90 chromosome chromosome I, complete sequence	BRU_MEL_M590_I	2126451	2126440	0	1713029	413411	19.4415
Brucella abortus S19 chromosome 1, complete sequence	BRU_ABO_S19_1	2122487	2122476	0	1710068	412408	19.4305
Brucella melitensis NI chromosome chromosome I, complete sequence	BRU_MEL_NI_I	2117717	2117706	0	1706324	411382	19.4258
Brucella melitensis bv. 1 str. 16M chromosome I, complete sequence	BRU_MEL_bv._1_str._16M_I	2117144	2117133	68	1705809	411256	19.4251
Bartonella henselae str. Houston-1 chromosome, complete genome	BAR_HEN_str._Houston1	1931047	1931036	0	1556625	374411	19.3891
Nitrosococcus halophilus Nc4 chromosome, complete genome	NIT_HAL_Nc4	4079427	4079416	0	3289097	790319	19.3733
Lactobacillus sanfranciscensis TMW 1.1304 chromosome, complete genome	LAC_SAN_TMW_1.1304	1298316	1298305	0	1046935	251370	19.3614
Marinomonas posidonica IVIA-Po-181 chromosome, complete genome	MAR_POS_IVIAPo181	3899940	3899929	0	3144990	754939	19.3578
Streptococcus infantarius subsp. infantarius CJ18 chromosome, complete genome	STR_INF_subsp._infantarius_CJ18	1988420	1988409	0	1603503	384906	19.3575
Mesotoga prima MesG1.Ag.4.2 chromosome, complete genome	MES_PRI_MesG1.Ag.4.2	2974229	2974218	0	2398665	575553	19.3514
Thermosynechococcus elongatus BP-1 chromosome, complete genome	THE_ELO_BP1	2593857	2593846	0	2091962	501884	19.349
Rickettsia africae ESF-5 chromosome, complete genome	RIC_AFR_ESF5	1278540	1278529	64	1031179	247286	19.3414
Synechococcus sp. WH 7803 chromosome, complete genome	SYN_SP._WH_7803	2366980	2366969	0	1910564	456405	19.2823
Mycoplasma agalactiae PG2, complete genome	MYC_AGA_PG2	877438	877427	0	708423	169004	19.2613
Rickettsia conorii str. Malish 7, complete genome	RIC_CON_str._Malish_7	1268755	1268744	0	1024558	244186	19.2463
Rickettsia philipii str. 364D chromosome, complete genome	RIC_PHI_str._364D	1287740	1287729	0	1040104	247625	19.2296
Haemophilus somnus 129PT chromosome, complete genome	HAE_SOM_129PT	2007700	2007689	0	1622433	385256	19.189
Lactobacillus delbrueckii subsp. bulgaricus ATCC 11842, complete genome	LAC_DEL_subsp._bulgaricus_ATCC_11842	1864998	1864987	0	1507756	357231	19.1546
Lactobacillus johnsonii FI9785 chromosome, complete genome	LAC_JOH_FI9785	1755993	1755982	0	1419924	336058	19.1379
Bifidobacterium animalis subsp. lactis AD011 chromosome, complete genome	BIF_ANI_subsp._lactis_AD011	1933695	1933684	0	1563646	370038	19.1364
Ehrlichia chaffeensis str. Arkansas, complete genome	EHR_CHA_str._Arkansas	1176248	1176237	0	951230	225007	19.1294
Rickettsia massiliae str. AZT80 chromosome, complete genome	RIC_MAS_str._AZT80	1263719	1263708	16	1022013	241679	19.1246
Rickettsia rickettsii str. Hlp#2 chromosome, complete genome	RIC_RIC_str._Hlp#2	1270751	1270740	0	1027954	242786	19.1059
Rickettsia rickettsii str. Colombia chromosome, complete genome	RIC_RIC_str._Colombia	1270083	1270072	0	1027535	242537	19.0963
Streptococcus pasteurianus ATCC 43144, complete genome	STR_PAS_ATCC_43144	2100077	2100066	0	1699245	400821	19.0861
Rickettsia rickettsii str. Hino chromosome, complete genome	RIC_RIC_str._Hino	1269837	1269826	0	1027653	242173	19.0714
Rickettsia rickettsii str. Hauke chromosome, complete genome	RIC_RIC_str._Hauke	1269774	1269763	15	1027691	242057	19.0632
Sphaerochaeta pleomorpha str. Grapes chromosome, complete genome	SPH_PLE_str._Grapes	3590853	3590842	0	2907842	683000	19.0206
Streptococcus mutans UA159 chromosome, complete genome	STR_MUT_UA159	2032925	2032914	0	1646745	386169	18.9958
Rothia mucilaginosa DY-18 chromosome, complete genome	ROT_MUC_DY18	2264603	2264592	0	1834474	430118	18.9932
Acidithiobacillus ferrivorans SS3 chromosome, complete genome	ACI_FER_SS3	3207552	3207541	0	2599061	608480	18.9703
Rickettsia rickettsii str. Iowa chromosome, complete genome	RIC_RIC_str._Iowa	1268188	1268177	0	1027637	240540	18.9674
Mycoplasma arthritidis 158L3-1, complete genome	MYC_ART_158L31	820453	820442	0	665019	155423	18.9438
Rickettsia rickettsii str. 'Sheila Smith' chromosome, complete genome	RIC_RIC_str._Sheila_Smith	1257710	1257699	0	1019496	238203	18.9396
Thermoproteus neutrophilus V24Sta chromosome, complete genome	THE_NEU_V24Sta	1769823	1769812	0	1434731	335081	18.9331
Acholeplasma laidlawii PG-8A chromosome, complete genome	ACH_LAI_PG8A	1496992	1496981	0	1213801	283180	18.9167
Rickettsia rickettsii str. Arizona chromosome, complete genome	RIC_RIC_str._Arizona	1267197	1267186	0	1027569	239617	18.9094
Streptococcus mitis B6, complete genome	STR_MIT_B6	2146611	2146600	0	1740732	405868	18.9075
Mycoplasma suis str. Illinois chromosome, complete genome	MYC_SUI_str._Illinois	742431	742420	0	602147	140273	18.894
Prochlorococcus marinus str. NATL1A, complete genome	PRO_MAR_str._NATL1A	1864731	1864720	0	1512568	352152	18.885
Moraxella catarrhalis RH4 chromosome, complete genome	MOR_CAT_RH4	1863286	1863275	0	1511654	351621	18.8711
Prochlorococcus marinus str. NATL2A chromosome, complete genome	PRO_MAR_str._NATL2A	1842899	1842888	0	1495192	347696	18.8669
Borrelia turicatae 91E135 chromosome, complete genome	BOR_TUR_91E135	917330	917319	0	744280	173039	18.8636
Mahella australiensis 50-1 BON chromosome, complete genome	MAH_AUS_501_BON	3135972	3135961	0	2545342	590619	18.8337
Chlorobium limicola DSM 245 chromosome, complete genome	CHL_LIM_DSM_245	2763181	2763170	0	2243120	520050	18.8208
Streptococcus mutans GS-5 chromosome, complete genome	STR_MUT_GS5	2027088	2027077	0	1645761	381316	18.8111
Rickettsia rickettsii str. Brazil chromosome, complete genome	RIC_RIC_str._Brazil	1255681	1255670	0	1019615	236055	18.7991
Helicobacter mustelae 12198 chromosome, complete genome	HEL_MUS_12198	1578097	1578086	0	1281430	296656	18.7985
Vibrio furnissii NCTC 11218 chromosome 1, complete sequence	VIB_FUR_NCTC_11218_1	3294546	3294535	0	2675246	619289	18.7975
Caldisericum exile AZM16c01, complete genome	CAL_EXI_AZM16c01	1558103	1558092	0	1265438	292654	18.7828
Gallionella capsiferriformans ES-2 chromosome, complete genome	GAL_CAP_ES2	3162471	3162460	0	2570717	591743	18.7115
Lactobacillus acidophilus 30SC chromosome, complete genome	LAC_ACI_30SC	2078001	2077990	0	1689599	388391	18.6907
Streptococcus pneumoniae TIGR4 chromosome, complete genome	STR_PNE_TIGR4	2160842	2160831	0	1756981	403850	18.6896
Psychrobacter cryohalolentis K5 chromosome, complete genome	PSY_CRY_K5	3059876	3059865	0	2488051	571814	18.6876
Pelodictyon phaeoclathratiforme BU-1 chromosome, complete genome	PEL_PHA_BU1	3018238	3018227	0	2454220	564007	18.6867
Lactobacillus delbrueckii subsp. bulgaricus 2038 chromosome, complete genome	LAC_DEL_subsp._bulgaricus_2038	1872918	1872907	0	1523047	349860	18.6801
Haemophilus influenzae R2866 chromosome, complete genome	HAE_INF_R2866	1932306	1932295	0	1571552	360743	18.6691
Haemophilus influenzae PittGG chromosome, complete genome	HAE_INF_PittGG	1887192	1887181	49	1535066	352066	18.6557
Psychrobacter arcticus 273-4 chromosome, complete genome	PSY_ARC_2734	2650701	2650690	0	2156309	494381	18.651
Lactobacillus crispatus ST1, complete genome	LAC_CRI_ST1	2043161	2043150	24	1662459	380667	18.6314
Streptococcus pneumoniae CGSP14 chromosome, complete genome	STR_PNE_CGSP14	2209198	2209187	0	1798072	411115	18.6093
Actinobacillus succinogenes 130Z chromosome, complete genome	ACT_SUC_130Z	2319663	2319652	0	1888067	431585	18.6056
Desulfobacca acetoxidans DSM 11109 chromosome, complete genome	DES_ACE_DSM_11109	3282536	3282525	0	2672130	610395	18.5953
Syntrophus aciditrophicus SB chromosome, complete genome	SYN_ACI_SB	3179300	3179289	0	2588383	590906	18.5861
Streptococcus mutans NN2025, complete genome	STR_MUT_NN2025	2013587	2013576	0	1639345	374231	18.5854
Lactobacillus kefiranofaciens ZW3 chromosome, complete genome	LAC_KEF_ZW3	2113023	2113012	0	1720791	392221	18.5622
Rickettsia canadensis str. McKiel, complete genome	RIC_CAN_str._McKiel	1159772	1159761	0	944919	214842	18.5247
Dichelobacter nodosus VCS1703A chromosome, complete genome	DIC_NOD_VCS1703A	1389350	1389339	12	1132106	257221	18.5139
Hippea maritima DSM 10411 chromosome, complete genome	HIP_MAR_DSM_10411	1694430	1694419	0	1380933	313486	18.5011
Haemophilus influenzae 86-028NP chromosome, complete genome	HAE_INF_86028NP	1914490	1914479	0	1560294	354185	18.5003
Lactobacillus casei ATCC 334, complete genome	LAC_CAS_ATCC_334	2895264	2895253	0	2359625	535628	18.5002
Rickettsia canadensis str. CA410 chromosome, complete genome	RIC_CAN_str._CA410	1150228	1150217	0	937529	212688	18.4911
Lactobacillus amylovorus GRL 1112 chromosome, complete genome	LAC_AMY_GRL_1112	2067702	2067691	17	1685884	381790	18.4646
Methanococcoides burtonii DSM 6242, complete genome	MET_BUR_DSM_6242	2575032	2575021	0	2099817	475204	18.4544
Lactobacillus fermentum IFO 3956, complete genome	LAC_FER_IFO_3956	2098685	2098674	12	1712365	386297	18.4067
Lactobacillus delbrueckii subsp. bulgaricus ATCC BAA-365 chromosome, complete genome	LAC_DEL_subsp._bulgaricus_ATCC_BAA365	1856951	1856940	0	1515374	341566	18.394
Flavobacteriaceae bacterium 3519-10, complete genome	FLA_BAC_351910	2768102	2768091	12	2259447	508632	18.3748
Wolbachia endosymbiont of Drosophila melanogaster, complete genome	WOL_END_of_Drosophila_melanogaster	1267782	1267771	0	1034920	232851	18.367
Exiguobacterium sp. AT1b chromosome, complete genome	EXI_SP._AT1b	2999895	2999884	0	2449130	550754	18.3592
Streptococcus mutans LJ23, complete genome	STR_MUT_LJ23	2015626	2015615	0	1645711	369904	18.3519
Pasteurella multocida subsp. multocida str. HN06 chromosome, complete genome	PAS_MUL_subsp._multocida_str._HN06	2402218	2402207	0	1962167	440040	18.3182
Nitrosomonas europaea ATCC 19718 chromosome, complete genome	NIT_EUR_ATCC_19718	2812094	2812083	0	2297333	514750	18.3049
Mycobacterium leprae TN chromosome, complete genome	MYC_LEP_TN	3268203	3268192	0	2670129	598063	18.2995
Mycobacterium leprae Br4923 chromosome, complete genome	MYC_LEP_Br4923	3268071	3268060	24	2670129	597907	18.2955
Thermotoga thermarum DSM 5069 chromosome, complete genome	THE_THE_DSM_5069	2039943	2039932	0	1666804	373128	18.2912
Candidatus Blochmannia vafer str. BVAF chromosome, complete genome	CAN_BLO_vafer_str._BVAF	722585	722574	0	590434	132140	18.2874
Rickettsia akari str. Hartford chromosome, complete genome	RIC_AKA_str._Hartford	1231060	1231049	0	1005950	225099	18.2851
Jonesia denitrificans DSM 20603 chromosome, complete genome	JON_DEN_DSM_20603	2749646	2749635	0	2246994	502641	18.2803
Haemophilus influenzae R2846 chromosome, complete genome	HAE_INF_R2846	1819370	1819359	0	1486789	332570	18.2795
Streptococcus pneumoniae INV104, complete genome	STR_PNE_INV104	2142122	2142111	0	1750639	391472	18.2751
Streptococcus pneumoniae Hungary19A-6, complete genome	STR_PNE_Hungary19A6	2245615	2245604	12	1835395	410197	18.2667
Candidatus Blochmannia floridanus chromosome, complete genome	CAN_BLO_floridanus	705557	705546	0	576801	128745	18.2476
Vibrio vulnificus YJ016 chromosome I, complete sequence	VIB_VUL_YJ016_I	3354505	3354494	0	2742569	611925	18.2419
Streptococcus pneumoniae ATCC 700669, complete genome	STR_PNE_ATCC_700669	2221315	2221304	0	1816719	404585	18.2139
Lactobacillus rhamnosus GG, complete genome	LAC_RHA_GG_1	3010111	3010100	0	2461943	548157	18.2106
Haemophilus influenzae Rd KW20 chromosome, complete genome	HAE_INF_Rd_KW20	1830138	1830127	1271	1495701	333155	18.2039
Chlorobium phaeobacteroides BS1 chromosome, complete genome	CHL_PHA_BS1	2736403	2736392	0	2238543	497849	18.1936
Acidaminococcus intestini RyC-MR95 chromosome, complete genome	ACI_INT_RyCMR95	2487765	2487754	0	2036206	451548	18.1508
Haemophilus influenzae PittEE chromosome, complete genome	HAE_INF_PittEE	1813033	1813022	72	1484120	328830	18.1371
Eggerthella sp. YY7918, complete genome	EGG_SP._YY7918	3123671	3123660	0	2557412	566248	18.1277
Bifidobacterium breve ACS-071-V-Sch8b chromosome, complete genome	BIF_BRE_ACS071VSch8b	2327492	2327481	0	1906227	421254	18.0991
Mycoplasma suis KI3806, complete genome	MYC_SUI_KI3806	709270	709259	0	580995	128264	18.0842
Spirochaeta caldaria DSM 7334 chromosome, complete genome	SPI_CAL_DSM_7334	3239340	3239329	0	2653557	585772	18.0831
Lactobacillus fermentum CECT 5716 chromosome, complete genome	LAC_FER_CECT_5716	2100449	2100438	23869	1696852	379717	18.078
Synechococcus sp. PCC 7002 chromosome, complete genome	SYN_SP._PCC_7002	3008047	3008036	0	2464394	543642	18.073
Lactobacillus rhamnosus GG, complete genome	LAC_RHA_GG_2	3005051	3005040	0	2462000	543040	18.071
Borrelia hermsii DAH chromosome, complete genome	BOR_HER_DAH	922307	922296	0	755761	166535	18.0566
Nitratifractor salsuginis DSM 16511 chromosome, complete genome	NIT_SAL_DSM_16511	2101285	2101274	0	1721875	379399	18.0557
Methylotenera versatilis 301 chromosome, complete genome	MET_VER_301	3059871	3059860	0	2507724	552136	18.0445
Synechococcus elongatus PCC 7942 chromosome, complete genome	SYN_ELO_PCC_7942	2695903	2695892	0	2211043	484849	17.9847
Streptococcus pneumoniae 670-6B chromosome, complete genome	STR_PNE_6706B	2240045	2240034	24	1837681	402329	17.9608
Leuconostoc gasicomitatum LMG 18811, complete genome	LEU_GAS_LMG_18811	1954080	1954069	0	1603110	350959	17.9604
Brucella suis ATCC 23445 chromosome I, complete sequence	BRU_SUI_ATCC_23445_I	1923763	1923752	0	1578407	345345	17.9516
Vibrio vulnificus CMCP6 chromosome I, complete sequence	VIB_VUL_CMCP6_I	3281866	3281855	58	2692692	589105	17.9504
Streptococcus suis D9 chromosome, complete genome	STR_SUI_D9	2177656	2177645	0	1786824	390821	17.947
Synechococcus elongatus PCC 6301 chromosome, complete genome	SYN_ELO_PCC_6301	2696255	2696244	0	2212626	483618	17.9367
Lactobacillus casei BL23 chromosome, complete genome	LAC_CAS_BL23	3079196	3079185	0	2526912	552273	17.9357
Chlorobium tepidum TLS chromosome, complete genome	CHL_TEP_TLS	2154946	2154935	80	1768810	386045	17.9145
Nitratiruptor sp. SB155-2, complete genome	NIT_SP._SB1552	1877931	1877920	0	1542004	335916	17.8877
Chlorobaculum parvum NCIB 8327 chromosome, complete genome	CHL_PAR_NCIB_8327	2289249	2289238	0	1880881	408357	17.8381
Lactobacillus casei LC2W chromosome, complete genome	LAC_CAS_LC2W	3039042	3039031	0	2497322	541709	17.8251
Streptococcus salivarius CCHSS3, complete genome	STR_SAL_CCHSS3	2217184	2217173	0	1822141	395032	17.8169
Streptococcus pneumoniae 70585, complete genome	STR_PNE_70585	2184682	2184671	0	1795438	389233	17.8165
Corynebacterium glutamicum R chromosome, complete genome	COR_GLU_R	3314179	3314168	60	2723659	590449	17.8159
Corynebacterium glutamicum ATCC 13032, complete genome	COR_GLU_ATCC_13032_1	3309401	3309390	0	2720988	588402	17.7798
Lactobacillus casei BD-II chromosome, complete genome	LAC_CAS_BDII	3069926	3069915	12	2524081	545822	17.7797
Methylophaga sp. JAM1 chromosome, complete genome	MET_SP._JAM1	3137192	3137181	0	2579572	557609	17.7742
Streptococcus pneumoniae Taiwan19F-14, complete genome	STR_PNE_Taiwan19F14	2112148	2112137	0	1736926	375211	17.7645
Ferroglobus placidus DSM 10642 chromosome, complete genome	FER_PLA_DSM_10642	2196266	2196255	0	1807012	389243	17.723
Thermococcus sp. AM4 chromosome, complete genome	THE_SP._AM4	2086428	2086417	0	1716812	369605	17.7148
Corynebacterium glutamicum ATCC 13032, complete genome	COR_GLU_ATCC_13032_2	3282708	3282697	0	2701890	580807	17.693
Streptococcus pneumoniae ST556 chromosome, complete genome	STR_PNE_ST556	2145902	2145891	155	1766647	379089	17.6658
Chlorobium luteolum DSM 273 chromosome, complete genome	CHL_LUT_DSM_273	2364842	2364831	0	1947164	417667	17.6616
Haloquadratum walsbyi C23, complete genome	HAL_WAL_C23	3148033	3148022	0	2592152	555870	17.6578
Aggregatibacter aphrophilus NJ8700 chromosome, complete genome	AGG_APH_NJ8700	2313035	2313024	0	1905757	407267	17.6076
Leptospirillum ferrooxidans C2-3, complete genome	LEP_FER_C23	2559538	2559527	0	2109683	449844	17.5753
Oenococcus oeni PSU-1, complete genome	OEN_OEN_PSU1	1780517	1780506	0	1468181	312325	17.5414
Methylacidiphilum infernorum V4, complete genome	MET_INF_V4	2287145	2287134	0	1886099	401035	17.5344
Aggregatibacter actinomycetemcomitans ANH9381 chromosome, complete genome	AGG_ACT_ANH9381	2136808	2136797	36	1762812	373949	17.5004
Vibrio cholerae MJ-1236 chromosome 1, complete sequence	VIB_CHO_MJ1236_1	3149584	3149573	0	2599506	550067	17.4648
Haemophilus parainfluenzae T3T1, complete genome	HAE_PAR_T3T1	2086875	2086864	0	1722729	364135	17.4489
Kosmotoga olearia TBF 19.5.1, complete genome	KOS_OLE_TBF_19.5.1	2302126	2302115	0	1900773	401342	17.4336
Lactobacillus reuteri JCM 1112, complete genome	LAC_REU_JCM_1112	2039414	2039403	0	1684056	355347	17.4241
Cenarchaeum symbiosum A, complete genome	CEN_SYM_A	2045086	2045075	97	1689051	355927	17.4041
Vibrio vulnificus MO6-24/O chromosome I, complete sequence	VIB_VUL_MO624O_I	3194232	3194221	0	2639456	554765	17.3678
Candidatus Riesia pediculicola USDA chromosome, complete genome	CAN_RIE_pediculicola_USDA	574390	574379	0	474638	99741	17.365
Methanosalsum zhilinae DSM 4017 chromosome, complete genome	MET_ZHI_DSM_4017	2138444	2138433	0	1767253	371180	17.3576
Streptococcus pneumoniae JJA, complete genome	STR_PNE_JJA	2120234	2120223	24	1752743	367456	17.331
Candidatus Puniceispirillum marinum IMCC1322 chromosome, complete genome	CAN_PUN_marinum_IMCC1322	2753527	2753516	0	2276555	476961	17.3219
Pyrobaculum calidifontis JCM 11548 chromosome, complete genome	PYR_CAL_JCM_11548	2009313	2009302	0	1661473	347829	17.3109
Streptococcus pneumoniae TCH8431/19A chromosome, complete genome	STR_PNE_TCH843119A	2088772	2088761	0	1727517	361244	17.2947
Streptococcus equi subsp. zooepidemicus ATCC 35246 chromosome, complete genome	STR_EQU_subsp._zooepidemicus_ATCC_35246	2167264	2167253	0	1792754	374499	17.2799
Lactobacillus rhamnosus Lc 705 chromosome, complete genome	LAC_RHA_Lc_705	2968598	2968587	0	2455717	512870	17.2766
Pasteurella multocida subsp. multocida str. 3480 chromosome, complete genome	PAS_MUL_subsp._multocida_str._3480	2378127	2378116	72	1967646	410398	17.2573
Haloquadratum walsbyi DSM 16790, complete genome	HAL_WAL_DSM_16790	3132494	3132483	0	2591935	540548	17.2562
Pasteurella multocida 36950 chromosome, complete genome	PAS_MUL_36950	2349518	2349507	0	1944257	405250	17.2483
Simkania negevensis Z chromosome chromosome gsn.131, complete sequence	SIM_NEG_Z_gsn.131	2496337	2496326	668	2065087	430571	17.2482
Methanoplanus petrolearius DSM 11571 chromosome, complete genome	MET_PET_DSM_11571	2843290	2843279	0	2353135	490144	17.2387
Vibrio parahaemolyticus RIMD 2210633 chromosome 1, complete sequence	VIB_PAR_RIMD_2210633_1	3288558	3288547	0	2721686	566861	17.2374
Lactobacillus plantarum WCFS1, complete genome	LAC_PLA_WCFS1	3308273	3308262	0	2738545	569717	17.221
Haemophilus ducreyi 35000HP chromosome, complete genome	HAE_DUC_35000HP	1698955	1698944	0	1406633	292311	17.2055
Lactobacillus plantarum subsp. plantarum ST-III chromosome, complete genome	LAC_PLA_subsp._plantarum_STIII	3254376	3254365	0	2694832	559533	17.1933
Hirschia baltica ATCC 49814 chromosome, complete genome	HIR_BAL_ATCC_49814	3455622	3455611	0	2861521	594090	17.192
Thermococcus sp. CL1 chromosome, complete genome	THE_SP._CL1	1950313	1950302	0	1615525	334777	17.1654
Streptococcus pneumoniae AP200 chromosome, complete genome	STR_PNE_AP200	2130580	2130569	12	1765437	365120	17.1372
Lawsonia intracellularis PHE/MN1-00 chromosome, complete genome	LAW_INT_PHEMN100	1457619	1457608	0	1207973	249635	17.1263
Coraliomargarita akajimensis DSM 45221 chromosome, complete genome	COR_AKA_DSM_45221	3750771	3750760	0	3108498	642262	17.1235
Streptococcus pneumoniae INV200, complete genome	STR_PNE_INV200	2093317	2093306	0	1735028	358278	17.1154
Thermosediminibacter oceani DSM 16646 chromosome, complete genome	THE_OCE_DSM_16646	2280035	2280024	0	1890035	389989	17.1046
Bartonella clarridgeiae 73, complete genome	BAR_CLA_73	1522743	1522732	0	1262280	260452	17.1043
Streptococcus uberis 0140J chromosome, complete genome	STR_UBE_0140J	1852352	1852341	0	1535796	316545	17.0889
Prevotella denticola F0289 chromosome, complete genome	PRE_DEN_F0289	2937589	2937578	0	2435645	501933	17.0866
Spirochaeta sp. Buddy chromosome, complete genome	SPI_SP._Buddy	3316466	3316455	0	2750123	566332	17.0764
Vulcanisaeta distributa DSM 14429 chromosome, complete genome	VUL_DIS_DSM_14429	2374137	2374126	0	1969226	404900	17.0547
Erysipelothrix rhusiopathiae str. Fujisawa chromosome, complete genome	ERY_RHU_str._Fujisawa	1787941	1787930	0	1483144	304786	17.0469
Lactobacillus casei str. Zhang chromosome, complete genome	LAC_CAS_str._Zhang	2861848	2861837	0	2374756	487081	17.0199
Thermococcus sp. 4557 chromosome, complete genome	THE_SP._4557	2011320	2011309	0	1669032	342277	17.0176
Streptococcus pneumoniae P1031, complete genome	STR_PNE_P1031	2111882	2111871	0	1752805	359066	17.0023
Staphylothermus marinus F1 chromosome, complete genome	STA_MAR_F1	1570485	1570474	0	1303566	266908	16.9954
Lactococcus garvieae Lg2, complete genome	LAC_GAR_Lg2	1963964	1963953	0	1630722	333231	16.9674
Lactobacillus rhamnosus ATCC 8530 chromosome, complete genome	LAC_RHA_ATCC_8530	2960339	2960328	0	2458162	502166	16.9632
Thermotoga lettingae TMO chromosome, complete genome	THE_LET_TMO	2135342	2135331	0	1773301	362030	16.9543
Methanoregula boonei 6A8 chromosome, complete genome	MET_BOO_6A8	2542943	2542932	0	2111971	430961	16.9474
Lactobacillus reuteri DSM 20016 chromosome, complete genome	LAC_REU_DSM_20016	1999618	1999607	0	1660972	338635	16.9351
Porphyromonas gingivalis ATCC 33277, complete genome	POR_GIN_ATCC_33277	2354886	2354875	0	1956253	398622	16.9275
Vulcanisaeta moutnovskia 768-28 chromosome, complete genome	VUL_MOU_76828	2298983	2298972	0	1910345	388627	16.9044
Macrococcus caseolyticus JCSC5402, complete genome	MAC_CAS_JCSC5402	2102324	2102313	0	1747388	354925	16.8826
Thermovibrio ammonificans HB-1 chromosome, complete genome	THE_AMM_HB1	1682965	1682954	0	1399158	283796	16.863
Vibrio splendidus LGP32 chromosome 1, complete sequence	VIB_SPL_LGP32_1	3299303	3299292	0	2743106	556186	16.8577
Streptococcus equi subsp. zooepidemicus MGCS10565, complete genome	STR_EQU_subsp._zooepidemicus_MGCS10565	2024171	2024160	0	1683065	341095	16.8512
Pasteurella multocida subsp. multocida str. Pm70 chromosome, complete genome	PAS_MUL_subsp._multocida_str._Pm70	2257487	2257476	0	1877326	380150	16.8396
Streptococcus pseudopneumoniae IS7493 chromosome, complete genome	STR_PSE_IS7493	2190731	2190720	0	1821886	368834	16.8362
Streptococcus dysgalactiae subsp. equisimilis ATCC 12394 chromosome, complete genome	STR_DYS_subsp._equisimilis_ATCC_12394	2159491	2159480	0	1796439	363041	16.8115
Nitrosospira multiformis ATCC 25196 chromosome, complete genome	NIT_MUL_ATCC_25196	3184243	3184232	0	2649750	534482	16.7853
Fervidobacterium pennivorans DSM 9078 chromosome, complete genome	FER_PEN_DSM_9078	2166381	2166370	0	1803229	363141	16.7626
Sulfuricurvum kujiense DSM 16994 chromosome, complete genome	SUL_KUJ_DSM_16994	2574824	2574813	0	2143329	431484	16.7579
Vibrio cholerae O395 chromosome chromosome I, complete sequence	VIB_CHO_O395_I	3024078	3024067	0	2517497	506570	16.7513
Vibrio cholerae O395 chromosome 2, complete sequence	VIB_CHO_O395_2	3024069	3024058	0	2517490	506568	16.7513
Lactobacillus plantarum JDM1, complete genome	LAC_PLA_JDM1	3197759	3197748	36	2662371	535341	16.7412
Lactococcus garvieae ATCC 49156, complete genome	LAC_GAR_ATCC_49156	1950135	1950124	0	1623958	326166	16.7254
Streptococcus salivarius JIM8777, complete genome	STR_SAL_JIM8777	2210574	2210563	0	1841176	369387	16.7101
Streptococcus dysgalactiae subsp. equisimilis GGS_124 chromosome 1, complete sequence	STR_DYS_subsp._equisimilis_GGS_124_1	2106340	2106329	0	1754527	351802	16.7021
Vibrio anguillarum 775 chromosome I, complete sequence	VIB_ANG_775_I	3063912	3063901	70	2552981	510850	16.6732
Streptococcus pneumoniae G54 chromosome, complete genome	STR_PNE_G54	2078953	2078942	9663	1722745	346534	16.6688
Coxiella burnetii CbuK_Q154 chromosome, complete genome	COX_BUR_CbuK_Q154	2063100	2063089	0	1719676	343413	16.6456
Lactobacillus amylovorus GRL1118 chromosome, complete genome	LAC_AMY_GRL1118	1894401	1894390	0	1579425	314965	16.6262
Vibrio sp. Ex25 chromosome 1, complete sequence	VIB_SP._Ex25_1	3259580	3259569	0	2718099	541470	16.6117
Streptococcus salivarius 57.I chromosome, complete genome	STR_SAL_57.I	2138805	2138794	0	1784154	354640	16.5813
Streptococcus pneumoniae D39 chromosome, complete genome	STR_PNE_D39	2046115	2046104	0	1706868	339236	16.5796
Propionibacterium acnes KPA171202, complete genome	PRO_ACN_KPA171202	2560265	2560254	0	2135813	424441	16.5781
Lactobacillus buchneri NRRL B-30929 chromosome, complete genome	LAC_BUC_NRRL_B30929	2506301	2506290	0	2090988	415302	16.5704
Thermotoga neapolitana DSM 4359, complete genome	THE_NEA_DSM_4359	1884562	1884551	0	1572350	312201	16.5663
Propionibacterium acnes 6609 chromosome, complete genome	PRO_ACN_6609	2560282	2560271	0	2136179	424092	16.5643
Leuconostoc kimchii IMSNU 11154 chromosome, complete genome	LEU_KIM_IMSNU_11154	2002721	2002710	0	1671022	331688	16.562
Sulfurovum sp. NBC37-1 chromosome, complete genome	SUL_SP._NBC371	2562277	2562266	0	2137926	424340	16.5611
Streptococcus suis ST1 chromosome, complete genome	STR_SUI_ST1	2034321	2034310	0	1697535	336775	16.5548
Streptococcus pneumoniae R6, complete genome	STR_PNE_R6	2038615	2038604	0	1701125	337479	16.5544
Propionibacterium acnes TypeIA2 P.acn17 chromosome, complete genome	PRO_ACN_TypeIA2_P.acn17	2522885	2522874	0	2106057	416817	16.5215
Coxiella burnetii RSA 331 chromosome, complete genome	COX_BUR_RSA_331	2016427	2016416	0	1684258	332158	16.4727
Streptococcus suis D12 chromosome, complete genome	STR_SUI_D12	2183059	2183048	0	1823849	359199	16.454
Propionibacterium acnes SK137 chromosome, complete genome	PRO_ACN_SK137	2495334	2495323	0	2085371	409952	16.4288
Vibrio cholerae IEC224 chromosome I, complete sequence	VIB_CHO_IEC224_I	3007450	3007439	0	2513457	493982	16.4253
Vibrio sp. EJY3 chromosome 1, complete sequence	VIB_SP._EJY3_1	3478307	3478296	0	2907788	570508	16.4019
Waddlia chondrophila WSU 86-1044 chromosome, complete genome	WAD_CHO_WSU_861044	2116312	2116301	0	1769382	346919	16.3927
Candidatus Liberibacter solanacearum CLso-ZC1 chromosome, complete genome	CAN_LIB_solanacearum_CLsoZC1	1258278	1258267	12	1052034	206221	16.3893
Weissella koreensis KACC 15510 chromosome, complete genome	WEI_KOR_KACC_15510	1422478	1422467	0	1189439	233028	16.382
Propionibacterium acnes TypeIA2 P.acn31 chromosome, complete genome	PRO_ACN_TypeIA2_P.acn31	2498766	2498755	0	2089590	409165	16.3748
Vibrio cholerae O1 biovar El Tor str. N16961 chromosome chromosome I, complete sequence	VIB_CHO_O1_biovar_El_Tor_str._N16961_I	2961149	2961138	338	2476621	484179	16.3511
Alcanivorax borkumensis SK2 chromosome, complete genome	ALC_BOR_SK2	3120143	3120132	0	2610072	510060	16.3474
Propionibacterium acnes 266 chromosome, complete genome	PRO_ACN_266	2494578	2494567	12	2086772	407783	16.3468
Streptococcus pneumoniae OXC141, complete genome	STR_PNE_OXC141	2036867	2036856	0	1704226	332630	16.3306
Propionibacterium acnes TypeIA2 P.acn33 chromosome, complete genome	PRO_ACN_TypeIA2_P.acn33	2489623	2489612	57	2083201	406354	16.322
Vibrio cholerae O1 str. 2010EL-1786 chromosome 1, complete sequence	VIB_CHO_O1_str._2010EL1786_1	3031375	3031364	0	2537996	493368	16.2754
Sulfolobus acidocaldarius DSM 639 chromosome, complete genome	SUL_ACI_DSM_639	2225959	2225948	0	1864176	361772	16.2525
Candidatus Midichloria mitochondrii IricVA chromosome, complete genome	CAN_MID_mitochondrii_IricVA	1183732	1183721	0	991540	192181	16.2353
Streptococcus parasanguinis FW213 chromosome, complete genome	STR_PAR_FW213	2171609	2171598	96	1819089	352413	16.2283
Streptococcus equi subsp. zooepidemicus, complete genome	STR_EQU_subsp._zooepidemicus	2149868	2149857	0	1801141	348716	16.2204
Aerococcus urinae ACS-120-V-Col10a chromosome, complete genome	AER_URI_ACS120VCol10a	2080974	2080963	0	1743820	337143	16.2013
Dehalogenimonas lykanthroporepellens BL-DC-9 chromosome, complete genome	DEH_LYK_BLDC9	1686510	1686499	0	1413654	272845	16.1782
Porphyromonas asaccharolytica DSM 20707 chromosome, complete genome	POR_ASA_DSM_20707	2186370	2186359	0	1832698	353661	16.1758
Halothiobacillus neapolitanus c2 chromosome, complete genome	HAL_NEA_c2	2582886	2582875	0	2165179	417696	16.1717
Leuconostoc mesenteroides subsp. mesenteroides ATCC 8293, complete genome	LEU_MES_subsp._mesenteroides_ATCC_8293	2038396	2038385	0	1708921	329464	16.163
Xylella fastidiosa M23 chromosome, complete genome	XYL_FAS_M23	2535690	2535679	0	2126233	409446	16.1474
Leuconostoc sp. C2 chromosome, complete genome	LEU_SP._C2	1877273	1877262	0	1574133	303129	16.1474
Vibrio cholerae LMA3984-4 chromosome chromosome I, complete sequence	VIB_CHO_LMA39844_I	2791729	2791718	0	2341591	450127	16.1237
NC10 bacterium 'Dutch sediment', complete genome	NC1_BAC_Dutch_sediment	2752854	2752843	0	2309162	443681	16.1172
Propionibacterium acnes ATCC 11828 chromosome, complete genome	PRO_ACN_ATCC_11828	2488626	2488615	0	2088051	400564	16.0959
Streptococcus suis ST3 chromosome, complete genome	STR_SUI_ST3	2028815	2028804	0	1702426	326378	16.0872
Uncultured Termite group 1 bacterium phylotype Rs-D17, complete genome	UNC_TER_group_1_bacterium_phylotype_RsD17	1125857	1125846	0	944819	181027	16.0792
Streptococcus pyogenes MGAS10750 chromosome, complete genome	STR_PYO_MGAS10750	1937111	1937100	0	1626084	311016	16.0558
Archaeoglobus fulgidus DSM 4304, complete genome	ARC_FUL_DSM_4304	2178400	2178389	0	1828654	349735	16.0548
Helicobacter felis ATCC 49179 chromosome, complete genome	HEL_FEL_ATCC_49179	1672681	1672670	12	1404235	268423	16.0476
Staphylothermus hellenicus DSM 12710 chromosome, complete genome	STA_HEL_DSM_12710	1580347	1580336	0	1327306	253030	16.0112
Thermotoga sp. RQ2 chromosome, complete genome	THE_SP._RQ2	1877693	1877682	0	1577406	300276	15.9918
Streptococcus pyogenes MGAS315 chromosome, complete genome	STR_PYO_MGAS315	1900521	1900510	0	1596750	303760	15.9831
Vibrio cholerae M66-2 chromosome I, complete sequence	VIB_CHO_M662_I	2892523	2892512	0	2430818	461694	15.9617
Aquifex aeolicus VF5, complete genome	AQU_AEO_VF5	1551335	1551324	0	1304028	247296	15.941
Streptococcus thermophilus JIM 8232, complete genome	STR_THE_JIM_8232	1929905	1929894	0	1622918	306976	15.9064
Streptococcus intermedius JTH08, complete genome	STR_INT_JTH08	1933610	1933599	0	1626298	307301	15.8927
Thermotoga maritima MSB8 chromosome, complete genome	THE_MAR_MSB8	1860725	1860714	0	1565005	295709	15.8922
Streptococcus pyogenes MGAS8232 chromosome, complete genome	STR_PYO_MGAS8232	1895017	1895006	0	1594193	300813	15.874
Streptococcus suis BM407 chromosome, complete genome	STR_SUI_BM407	2146229	2146218	0	1806049	340169	15.8497
Streptococcus thermophilus LMD-9, complete genome	STR_THE_LMD9	1856368	1856357	0	1562247	294110	15.8434
Prevotella intermedia 17 chromosome chromosome II, complete sequence	PRE_INT_17_II	2119790	2119779	0	1784027	335752	15.839
Candidatus Blochmannia pennsylvanicus str. BPEN chromosome, complete genome	CAN_BLO_pennsylvanicus_str._BPEN	791654	791643	0	666285	125358	15.8352
Xylella fastidiosa Temecula1 chromosome, complete genome	XYL_FAS_Temecula1	2519802	2519791	0	2120859	398932	15.8319
Streptococcus sanguinis SK36 chromosome, complete genome	STR_SAN_SK36	2388435	2388424	0	2010969	377455	15.8035
Hydrogenobacter thermophilus TK-6, complete genome	HYD_THE_TK6_1	1743135	1743124	0	1468376	274748	15.7618
Streptococcus pyogenes MGAS6180 chromosome, complete genome	STR_PYO_MGAS6180	1897573	1897562	0	1598577	298985	15.7563
Hydrogenobacter thermophilus TK-6 chromosome, complete genome	HYD_THE_TK6_2	1742932	1742921	0	1468327	274594	15.7548
Porphyromonas gingivalis W83 chromosome, complete genome	POR_GIN_W83	2343476	2343465	0	1974622	368843	15.7392
Pyrobaculum oguniense TE7 chromosome, complete genome	PYR_OGU_TE7	2436033	2436022	0	2052832	383190	15.7302
Methanopyrus kandleri AV19, complete genome	MET_KAN_AV19	1694969	1694958	0	1428455	266503	15.7233
Streptococcus pyogenes Alab49 chromosome, complete genome	STR_PYO_Alab49	1827308	1827297	0	1540417	286880	15.6997
Coxiella burnetii Dugway 5J108-111 chromosome, complete genome	COX_BUR_Dugway_5J108111	2158758	2158747	0	1819918	338829	15.6956
Spirochaeta coccoides DSM 17374 chromosome, complete genome	SPI_COC_DSM_17374	2227296	2227285	0	1877894	349391	15.6869
Streptococcus gordonii str. Challis substr. CH1 chromosome, complete genome	STR_GOR_str._Challis_substr._CH1	2196662	2196651	0	1852143	344508	15.6833
Pediococcus pentosaceus ATCC 25745, complete genome	PED_PEN_ATCC_25745	1832387	1832376	0	1545178	287198	15.6735
Dehalococcoides ethenogenes 195, complete genome	DEH_ETH_195	1469720	1469709	0	1239404	230305	15.6701
Streptococcus pyogenes SSI-1 chromosome, complete genome	STR_PYO_SSI1	1894275	1894264	0	1597490	296774	15.667
Zymomonas mobilis subsp. mobilis ATCC 10988 chromosome, complete genome	ZYM_MOB_subsp._mobilis_ATCC_10988	2021773	2021762	0	1705057	316705	15.6648
Streptococcus parasanguinis ATCC 15912 chromosome, complete genome	STR_PAR_ATCC_15912	2153652	2153641	0	1816408	337233	15.6587
Nitrosomonas eutropha C91 chromosome, complete genome	NIT_EUT_C91	2661057	2661046	0	2245274	415772	15.6244
Streptococcus pyogenes MGAS10394 chromosome, complete genome	STR_PYO_MGAS10394	1899877	1899866	0	1603029	296837	15.6241
Prochlorococcus marinus subsp. marinus str. CCMP1375 chromosome, complete genome	PRO_MAR_subsp._marinus_str._CCMP1375	1751080	1751069	0	1478153	272916	15.5857
Pyrococcus furiosus COM1 chromosome, complete genome	PYR_FUR_COM1	1909827	1909816	90	1612225	297501	15.5775
Thermotoga petrophila RKU-1 chromosome, complete genome	THE_PET_RKU1	1823511	1823500	0	1539505	283995	15.5742
Pediococcus claussenii ATCC BAA-344 chromosome, complete genome	PED_CLA_ATCC_BAA344	1829111	1829100	0	1544433	284667	15.5632
Streptococcus pyogenes MGAS10270 chromosome, complete genome	STR_PYO_MGAS10270	1928252	1928241	0	1628327	299914	15.5538
Coxiella burnetii CbuG_Q212 chromosome, complete genome	COX_BUR_CbuG_Q212	2008870	2008859	0	1696699	312160	15.5392
Nitrosococcus oceani ATCC 19707 chromosome, complete genome	NIT_OCE_ATCC_19707	3481691	3481680	0	2942041	539639	15.4994
Xylella fastidiosa 9a5c chromosome, complete genome	XYL_FAS_9a5c	2679306	2679295	1	2264550	414744	15.4796
Veillonella parvula DSM 2008 chromosome, complete genome	VEI_PAR_DSM_2008	2132142	2132131	0	1802495	329636	15.4604
Taylorella equigenitalis ATCC 35865 chromosome, complete genome	TAY_EQU_ATCC_35865	1732123	1732112	0	1464667	267445	15.4404
Thermotoga naphthophila RKU-10, complete genome	THE_NAP_RKU10	1809823	1809812	0	1531215	278597	15.3937
Thermococcus gammatolerans EJ3 chromosome, complete genome	THE_GAM_EJ3	2045438	2045427	0	1730655	314772	15.3891
Pyrococcus furiosus DSM 3638 chromosome, complete genome	PYR_FUR_DSM_3638	1908256	1908245	0	1615152	293093	15.3593
Zymomonas mobilis subsp. mobilis ZM4 chromosome, complete genome	ZYM_MOB_subsp._mobilis_ZM4	2056363	2056352	0	1740553	315799	15.3572
Zymomonas mobilis subsp. mobilis ATCC 29191 chromosome, complete genome	ZYM_MOB_subsp._mobilis_ATCC_29191	1961306	1961295	0	1660284	301011	15.3476
Zymomonas mobilis subsp. mobilis NCIMB 11163 chromosome, complete genome	ZYM_MOB_subsp._mobilis_NCIMB_11163	2124771	2124760	0	1798695	326065	15.346
Streptococcus suis JS14 chromosome, complete genome	STR_SUI_JS14	2137435	2137424	0	1809491	327933	15.3424
Streptococcus pyogenes MGAS9429 chromosome, complete genome	STR_PYO_MGAS9429	1836467	1836456	0	1554741	281715	15.3401
Thiomicrospira crunogena XCL-2 chromosome, complete genome	THI_CRU_XCL2	2427734	2427723	0	2055634	372089	15.3267
Candidatus Vesicomyosocius okutanii HA, complete genome	CAN_VES_okutanii_HA	1022154	1022143	0	865655	156488	15.3098
Xylella fastidiosa subsp. fastidiosa GB514 chromosome, complete genome	XYL_FAS_subsp._fastidiosa_GB514	2491203	2491192	1333	2109365	380494	15.2736
Streptococcus thermophilus ND03 chromosome, complete genome	STR_THE_ND03	1831949	1831938	0	1552164	279774	15.272
Streptococcus pyogenes str. Manfredo chromosome, complete genome	STR_PYO_str._Manfredo	1841271	1841260	0	1560718	280542	15.2364
Prosthecochloris aestuarii DSM 271 chromosome, complete genome	PRO_AES_DSM_271	2512923	2512912	0	2130288	382624	15.2263
Corynebacterium resistens DSM 45100 chromosome, complete genome	COR_RES_DSM_45100	2601311	2601300	0	2205347	395953	15.2214
Streptococcus pyogenes MGAS5005 chromosome, complete genome	STR_PYO_MGAS5005	1838554	1838543	0	1558696	279847	15.2211
Streptococcus thermophilus MN-ZLW-002 chromosome, complete genome	STR_THE_MNZLW002	1848520	1848509	0	1567224	281285	15.2169
Nitrosococcus watsonii C-113 chromosome, complete genome	NIT_WAT_C113	3328570	3328559	0	2822135	506424	15.2145
Pyrobaculum aerophilum str. IM2 chromosome, complete genome	PYR_AER_str._IM2	2222430	2222419	0	1884504	337915	15.2048
Streptococcus suis SS12 chromosome, complete genome	STR_SUI_SS12	2096866	2096855	0	1778591	318264	15.1782
Methanocella conradii HZ254 chromosome, complete genome	MET_CON_HZ254	2378438	2378427	0	2017499	360928	15.1751
Streptococcus thermophilus LMG 18311 chromosome, complete genome	STR_THE_LMG_18311	1796846	1796835	0	1524458	272377	15.1587
Leuconostoc mesenteroides subsp. mesenteroides J18 chromosome, complete genome	LEU_MES_subsp._mesenteroides_J18	1896561	1896550	0	1609390	287160	15.1412
Streptococcus pyogenes MGAS2096 chromosome, complete genome	STR_PYO_MGAS2096	1860355	1860344	0	1578715	281629	15.1385
Thermofilum pendens Hrk 5 chromosome, complete genome	THE_PEN_Hrk_5	1781889	1781878	0	1512180	269698	15.1356
Idiomarina loihiensis L2TR chromosome, complete genome	IDI_LOI_L2TR	2839318	2839307	0	2409696	429611	15.1308
Streptococcus pyogenes M1 GAS chromosome, complete genome	STR_PYO_M1_GAS	1852441	1852430	0	1572540	279890	15.1093
Methanosaeta thermophila PT chromosome, complete genome	MET_THE_PT	1879471	1879460	0	1595515	283945	15.1078
Streptococcus suis SC84, complete genome	STR_SUI_SC84	2095898	2095887	0	1779294	316593	15.1054
Acidilobus saccharovorans 345-15 chromosome, complete genome	ACI_SAC_34515	1496453	1496442	0	1270939	225503	15.0693
Streptococcus suis 05ZYH33, complete genome	STR_SUI_05ZYH33	2096309	2096298	0	1780742	315556	15.053
Streptococcus suis A7 chromosome, complete genome	STR_SUI_A7	2038409	2038398	0	1731589	306809	15.0515
Streptococcus thermophilus CNRZ1066 chromosome, complete genome	STR_THE_CNRZ1066	1796226	1796215	0	1525988	270227	15.0442
Corynebacterium diphtheriae PW8 chromosome, complete genome	COR_DIP_PW8	2530683	2530672	0	2150042	380630	15.0407
Streptococcus pyogenes NZ131 chromosome, complete genome	STR_PYO_NZ131	1815785	1815774	604	1542317	272853	15.0268
Streptococcus suis 98HAH33, complete genome	STR_SUI_98HAH33	2095698	2095687	0	1780809	314878	15.025
Porphyromonas gingivalis TDC60, complete genome	POR_GIN_TDC60	2339898	2339887	12	1988426	351449	15.0199
Coxiella burnetii RSA 493 chromosome, complete genome	COX_BUR_RSA_493	1995281	1995270	0	1695875	299395	15.0052
Candidatus Azobacteroides pseudotrichonymphae genomovar. CFP2 chromosome, complete genome	CAN_AZO_pseudotrichonymphae_genomovar._CFP2	1114206	1114195	0	947449	166746	14.9656
Methylophaga sp. JAM7 chromosome, complete genome	MET_SP._JAM7	2697465	2697454	0	2296329	401125	14.8705
Bartonella bacilliformis KC583, complete genome	BAR_BAC_KC583	1445021	1445010	0	1230779	214231	14.8256
Thermococcus kodakarensis KOD1 chromosome, complete genome	THE_KOD_KOD1	2088737	2088726	0	1779075	309651	14.8249
Taylorella equigenitalis MCE9 chromosome, complete genome	TAY_EQU_MCE9	1695860	1695849	0	1445050	250799	14.789
Streptococcus suis GZ1 chromosome, complete genome	STR_SUI_GZ1	2038034	2038023	0	1736889	301134	14.7758
Methanothermobacter thermautotrophicus str. Delta H chromosome, complete genome	MET_THE_str._Delta_H	1751377	1751366	0	1492735	258631	14.7674
Streptococcus suis P1/7, complete genome	STR_SUI_P17	2007491	2007480	0	1712280	295200	14.705
Thermococcus barophilus MP chromosome, complete genome	THE_BAR_MP	2010078	2010067	0	1714852	295215	14.6868
Corynebacterium diphtheriae HC04 chromosome, complete genome	COR_DIP_HC04	2484332	2484321	0	2122149	362172	14.5783
Streptococcus pyogenes MGAS1882 chromosome, complete genome	STR_PYO_MGAS1882	1781029	1781018	12	1521507	259499	14.5703
Lactobacillus sakei subsp. sakei 23K chromosome, complete genome	LAC_SAK_subsp._sakei_23K	1884661	1884650	0	1610059	274591	14.5699
Xylella fastidiosa M12 chromosome, complete genome	XYL_FAS_M12	2475130	2475119	0	2115019	360100	14.5488
Kangiella koreensis DSM 16069 chromosome, complete genome	KAN_KOR_DSM_16069	2852073	2852062	0	2439319	412743	14.4717
Mycoplasma genitalium G37, complete genome	MYC_GEN_G37	580076	580065	0	496194	83871	14.4589
Streptococcus pyogenes MGAS15252 chromosome, complete genome	STR_PYO_MGAS15252	1750832	1750821	0	1497890	252931	14.4464
Bartonella quintana str. Toulouse, complete genome	BAR_QUI_str._Toulouse	1581384	1581373	0	1354036	227337	14.3759
Prochlorococcus marinus str. MIT 9303 chromosome, complete genome	PRO_MAR_str._MIT_9303	2682675	2682664	0	2297706	384958	14.3498
Candidatus Ruthia magnifica str. Cm (Calyptogena magnifica), complete genome	CAN_RUT_magnifica_str._Cm_Calyptogena_magnifica	1160782	1160771	0	994691	166080	14.3077
Leuconostoc citreum KM20, complete genome	LEU_CIT_KM20	1796284	1796273	0	1539794	256479	14.2784
Streptococcus oralis Uo5, complete genome	STR_ORA_Uo5	1958690	1958679	0	1680855	277824	14.1843
Methylotenera mobilis JLW8 chromosome, complete genome	MET_MOB_JLW8	2547570	2547559	0	2186605	360954	14.1686
Pyrobaculum arsenaticum DSM 13514 chromosome, complete genome	PYR_ARS_DSM_13514	2121076	2121065	0	1821123	299942	14.1411
Corynebacterium diphtheriae 31A chromosome, complete genome	COR_DIP_31A	2535346	2535335	0	2177152	358183	14.1276
Aciduliprofundum boonei T469 chromosome, complete genome	ACI_BOO_T469	1486778	1486767	0	1277181	209586	14.0968
Zymomonas mobilis subsp. pomaceae ATCC 29192 chromosome, complete genome	ZYM_MOB_subsp._pomaceae_ATCC_29192	1989865	1989854	0	1709493	280361	14.0895
Mycoplasma haemofelis str. Langford 1, complete genome	MYC_HAE_str._Langford_1	1147259	1147248	0	985960	161288	14.0587
Mycoplasma haemofelis Ohio2 chromosome, complete genome	MYC_HAE_Ohio2	1155937	1155926	0	993720	162206	14.0326
Corynebacterium kroppenstedtii DSM 44385 chromosome, complete genome	COR_KRO_DSM_44385	2446804	2446793	0	2104163	342630	14.0032
Candidatus Korarchaeum cryptofilum OPF8 chromosome, complete genome	CAN_KOR_cryptofilum_OPF8	1590757	1590746	0	1368911	221835	13.9453
Aeropyrum pernix K1, complete genome	AER_PER_K1	1669696	1669685	0	1436962	232723	13.9381
Ignicoccus hospitalis KIN4/I chromosome, complete genome	IGN_HOS_KIN4I	1297538	1297527	0	1117365	180162	13.885
Synechococcus sp. CC9311, complete genome	SYN_SP._CC9311	2606748	2606737	0	2245168	361569	13.8706
Methanothermobacter marburgensis str. Marburg chromosome, complete genome	MET_MAR_str._Marburg	1634695	1634684	12	1410652	224020	13.7042
Corynebacterium diphtheriae BH8 chromosome, complete genome	COR_DIP_BH8	2485519	2485508	0	2145788	339720	13.668
Thermococcus sibiricus MM 739, complete genome	THE_SIB_MM_739	1845800	1845789	0	1593786	252003	13.6529
Thermoproteus tenax Kra 1, complete genome	THE_TEN_Kra_1	1841542	1841531	0	1591147	250384	13.5965
Methanohalophilus mahii DSM 5219 chromosome, complete genome	MET_MAH_DSM_5219	2012424	2012413	0	1741191	271222	13.4775
Mycoplasma wenyonii str. Massachusetts chromosome, complete genome	MYC_WEN_str._Massachusetts	650228	650217	0	562755	87462	13.4512
Prochlorococcus marinus str. MIT 9211, complete genome	PRO_MAR_str._MIT_9211	1688963	1688952	14	1461909	227029	13.442
Rothia dentocariosa ATCC 17931 chromosome, complete genome	ROT_DEN_ATCC_17931	2506025	2506014	0	2171275	334739	13.3574
Prochlorococcus marinus str. MIT 9313 chromosome, complete genome	PRO_MAR_str._MIT_9313	2410873	2410862	12	2089120	321730	13.345
Corynebacterium diphtheriae HC02 chromosome, complete genome	COR_DIP_HC02	2468612	2468601	0	2139179	329422	13.3445
Thermovirga lienii DSM 17291 chromosome, complete genome	THE_LIE_DSM_17291	1967774	1967763	0	1705795	261968	13.313
Corynebacterium diphtheriae HC03 chromosome, complete genome	COR_DIP_HC03	2478364	2478353	0	2148851	329502	13.2952
Mycoplasma pneumoniae M129, complete genome	MYC_PNE_M129	816394	816383	0	707884	108499	13.2902
Corynebacterium diphtheriae C7 (beta) chromosome, complete genome	COR_DIP_C7_beta	2499189	2499178	0	2168785	330393	13.2201
Pyrococcus sp. NA2 chromosome, complete genome	PYR_SP._NA2	1861320	1861309	0	1615413	245896	13.2109
Mycoplasma pneumoniae 309, complete genome	MYC_PNE_309	817176	817165	0	709323	107842	13.1971
Mycoplasma haemocanis str. Illinois chromosome, complete genome	MYC_HAE_str._Illinois	919992	919981	0	798579	121402	13.1961
Wolbachia endosymbiont strain TRS of Brugia malayi, complete genome	WOL_END_strain_TRS_of_Brugia_malayi	1080084	1080073	0	937822	142251	13.1705
Thermocrinis albus DSM 14484 chromosome, complete genome	THE_ALB_DSM_14484	1500577	1500566	0	1303421	197145	13.138
Mycoplasma pneumoniae FH chromosome, complete genome	MYC_PNE_FH	811088	811077	0	704538	106539	13.1355
Corynebacterium diphtheriae NCTC 13129 chromosome, complete genome	COR_DIP_NCTC_13129	2488635	2488624	0	2162219	326405	13.1159
Corynebacterium diphtheriae INCA 402 chromosome, complete genome	COR_DIP_INCA_402	2449071	2449060	0	2128056	321004	13.1072
Anaplasma phagocytophilum HZ, complete genome	ANA_PHA_HZ	1471282	1471271	0	1278464	192807	13.1048
Corynebacterium diphtheriae HC01 chromosome, complete genome	COR_DIP_HC01	2427149	2427138	12	2109661	317465	13.0798
Corynebacterium diphtheriae CDCE 8392 chromosome, complete genome	COR_DIP_CDCE_8392	2433326	2433315	0	2115066	318249	13.0788
Gardnerella vaginalis HMP9231 chromosome, complete genome	GAR_VAG_HMP9231	1726519	1726508	24	1500880	225604	13.0671
Taylorella asinigenitalis MCE3 chromosome, complete genome	TAY_ASI_MCE3	1638559	1638548	72	1424396	214080	13.0652
Corynebacterium diphtheriae 241 chromosome, complete genome	COR_DIP_241	2426551	2426540	0	2109842	316698	13.0514
Gardnerella vaginalis ATCC 14019 chromosome, complete genome	GAR_VAG_ATCC_14019	1667350	1667339	0	1450543	216796	13.0025
Chlorobium phaeovibrioides DSM 265 chromosome, complete genome	CHL_PHA_DSM_265	1966858	1966847	0	1711314	255533	12.992
Pyrococcus horikoshii OT3 chromosome, complete genome	PYR_HOR_OT3	1738505	1738494	0	1512729	225765	12.9862
Pyrobaculum islandicum DSM 4184 chromosome, complete genome	PYR_ISL_DSM_4184	1826402	1826391	0	1590165	236226	12.934
Fervidicoccus fontis Kam940 chromosome, complete genome	FER_FON_Kam940	1319206	1319195	0	1149686	169509	12.8494
Corynebacterium diphtheriae VA01 chromosome, complete genome	COR_DIP_VA01	2395441	2395430	0	2089453	305977	12.7734
Synechococcus sp. CC9902 chromosome, complete genome	SYN_SP._CC9902	2234828	2234817	0	1951968	282849	12.6565
Methanocorpusculum labreanum Z chromosome, complete genome	MET_LAB_Z	1804962	1804951	0	1581053	223898	12.4047
Pyrococcus yayanosii CH1 chromosome, complete genome	PYR_YAY_CH1	1716818	1716807	0	1504482	212325	12.3674
Thermococcus onnurineus NA1 chromosome, complete genome	THE_ONN_NA1	1847607	1847596	0	1620088	227508	12.3137
Lactobacillus brevis ATCC 367, complete genome	LAC_BRE_ATCC_367	2291220	2291209	0	2009319	281890	12.3031
Mobiluncus curtisii ATCC 43063 chromosome, complete genome	MOB_CUR_ATCC_43063	2146480	2146469	0	1883081	263388	12.2708
Gardnerella vaginalis 409-05 chromosome, complete genome	GAR_VAG_40905	1617545	1617534	12	1419072	198450	12.2687
Arcanobacterium haemolyticum DSM 20595 chromosome, complete genome	ARC_HAE_DSM_20595	1986154	1986143	0	1742634	243509	12.2604
Pyrococcus abyssi GE5 chromosome, complete genome	PYR_ABY_GE5	1765118	1765107	0	1548825	216282	12.2532
Metallosphaera sedula DSM 5348 chromosome, complete genome	MET_SED_DSM_5348	2191517	2191506	0	1922984	268522	12.2529
Prevotella melaninogenica ATCC 25845 chromosome I, complete sequence	PRE_MEL_ATCC_25845_I	1796408	1796397	0	1576715	219682	12.229
Nanoarchaeum equitans Kin4-M chromosome, complete genome	NAN_EQU_Kin4M	490885	490874	0	431046	59828	12.1881
Polynucleobacter necessarius subsp. asymbioticus QLW-P1DMWA-1 chromosome, complete genome	POL_NEC_subsp._asymbioticus_QLWP1DMWA1	2159490	2159479	0	1896396	263083	12.1827
Archaeoglobus veneficus SNP6 chromosome, complete genome	ARC_VEN_SNP6	1901943	1901932	0	1670803	231129	12.1523
Pyrococcus sp. ST04 chromosome, complete genome	PYR_SP._ST04	1736885	1736874	0	1525821	211053	12.1513
Thioalkalimicrobium cyclicum ALM1 chromosome, complete genome	THI_CYC_ALM1	1932455	1932444	0	1700473	231971	12.004
Candidatus Liberibacter asiaticus str. psy62 chromosome, complete genome	CAN_LIB_asiaticus_str._psy62	1227328	1227317	0	1080469	146848	11.965
Anaerobaculum mobile DSM 13181 chromosome, complete genome	ANA_MOB_DSM_13181	2160700	2160689	0	1903578	257111	11.8995
Corynebacterium ulcerans BR-AD22 chromosome, complete genome	COR_ULC_BRAD22	2606374	2606363	0	2296297	310066	11.8965
Pyrolobus fumarii 1A chromosome, complete genome	PYR_FUM_1A	1843267	1843256	0	1625826	217430	11.796
Corynebacterium ulcerans 0102, complete genome	COR_ULC_0102	2579188	2579177	0	2276771	302406	11.7249
Aminobacterium colombiense DSM 12261 chromosome, complete genome	AMI_COL_DSM_12261	1980592	1980581	0	1752187	228394	11.5317
Corynebacterium ulcerans 809 chromosome, complete genome	COR_ULC_809	2502095	2502084	0	2215123	286961	11.4689
Clostridiales genomosp. BVAB3 str. UPII9-5 chromosome, complete genome	CLO_GEN_BVAB3_str._UPII95	1809746	1809735	0	1602991	206744	11.424
Archaeoglobus profundus DSM 5631 chromosome, complete genome	ARC_PRO_DSM_5631	1560622	1560611	0	1385065	175546	11.2485
Syntrophothermus lipocalidus DSM 12680 chromosome, complete genome	SYN_LIP_DSM_12680	2405559	2405548	0	2136712	268836	11.1757
Metallosphaera cuprina Ar-4 chromosome, complete genome	MET_CUP_Ar4	1840348	1840337	0	1634986	205351	11.1583
Desulfurococcus mucosus DSM 2162 chromosome, complete genome	DES_MUC_DSM_2162	1314639	1314628	0	1168340	146288	11.1277
Dehalococcoides sp. VS chromosome, complete genome	DEH_SP._VS	1413462	1413451	0	1260121	153330	10.8479
Hyperthermus butylicus DSM 5456 chromosome, complete genome	HYP_BUT_DSM_5456	1667163	1667152	0	1488077	179075	10.7414
Corynebacterium pseudotuberculosis CIP 52.97 chromosome, complete genome	COR_PSE_CIP_52.97	2320595	2320584	0	2076291	244293	10.5272
Thermoplasma volcanium GSS1 chromosome, complete genome	THE_VOL_GSS1	1584804	1584793	0	1418935	165858	10.4656
Dehalococcoides sp. CBDB1 chromosome, complete genome	DEH_SP._CBDB1	1395502	1395491	0	1249681	145810	10.4487
Thermogladius sp. 1633 chromosome, complete genome	THE_SP._1633	1356318	1356307	0	1214947	141360	10.4224
Corynebacterium pseudotuberculosis 3/99-5 chromosome, complete genome	COR_PSE_3995	2337938	2337927	0	2098471	239456	10.2422
Corynebacterium pseudotuberculosis 42/02-A chromosome, complete genome	COR_PSE_4202A	2337606	2337595	0	2098400	239195	10.2325
Corynebacterium pseudotuberculosis P54B96 chromosome, complete genome	COR_PSE_P54B96	2337657	2337646	0	2098524	239122	10.2292
Corynebacterium pseudotuberculosis FRC41 chromosome, complete genome	COR_PSE_FRC41	2337913	2337902	0	2098766	239136	10.2287
Corynebacterium pseudotuberculosis I19 chromosome, complete genome	COR_PSE_I19	2337730	2337719	0	2098658	239061	10.2263
Corynebacterium pseudotuberculosis 267 chromosome, complete genome	COR_PSE_267	2337628	2337617	0	2098722	238895	10.2196
Corynebacterium pseudotuberculosis PAT10 chromosome, complete genome	COR_PSE_PAT10	2335323	2335312	0	2096695	238617	10.2178
Corynebacterium pseudotuberculosis 1002 chromosome, complete genome	COR_PSE_1002	2335113	2335102	0	2096590	238512	10.2142
Corynebacterium pseudotuberculosis C231 chromosome, complete genome	COR_PSE_C231	2328208	2328197	0	2090943	237254	10.1905
Dehalococcoides sp. BAV1 chromosome, complete genome	DEH_SP._BAV1	1341892	1341881	0	1205558	136323	10.1591
Corynebacterium pseudotuberculosis 258 chromosome, complete genome	COR_PSE_258	2314404	2314393	0	2079764	234629	10.1378
Corynebacterium pseudotuberculosis 316 chromosome, complete genome	COR_PSE_316	2310415	2310404	0	2076893	233511	10.1069
Corynebacterium pseudotuberculosis Cp162 chromosome, complete genome	COR_PSE_Cp162	2293464	2293453	0	2062141	231312	10.0858
Dehalococcoides sp. GT chromosome, complete genome	DEH_SP._GT	1360154	1360143	0	1223769	136374	10.0264
Corynebacterium pseudotuberculosis 1/06-A chromosome, complete genome	COR_PSE_106A	2279118	2279107	0	2050685	228422	10.0224
Desulfurococcus kamchatkensis 1221n chromosome, complete genome	DES_KAM_1221n	1365223	1365212	0	1233403	131809	9.65484
Chlamydophila pneumoniae LPCoLN chromosome, complete genome	CHL_PNE_LPCoLN	1241020	1241009	0	1122801	118208	9.52515
Baumannia cicadellinicola str. Hc (Homalodisca coagulata), complete genome	BAU_CIC_str._Hc_Homalodisca_coagulata	686194	686183	346	620988	64849	9.45069
Desulfurococcus fermentans DSM 16532 chromosome, complete genome	DES_FER_DSM_16532	1384116	1384105	0	1253354	130751	9.44661
Thermobaculum terrenum ATCC BAA-798 chromosome 1, complete sequence	THE_TER_ATCC_BAA798_1	2026947	2026936	0	1835759	191177	9.43182
Thermoplasma acidophilum DSM 1728 chromosome, complete genome	THE_ACI_DSM_1728	1564906	1564895	0	1417301	147594	9.43156
Atopobium parvulum DSM 20469 chromosome, complete genome	ATO_PAR_DSM_20469	1543805	1543794	0	1399723	144071	9.33227
Chlamydophila pneumoniae CWL029 chromosome, complete genome	CHL_PNE_CWL029	1230230	1230219	0	1115561	114658	9.32013
Chlamydophila pneumoniae AR39, complete genome	CHL_PNE_AR39	1229853	1229842	820	1114644	114378	9.30022
Chlamydophila psittaci RD1, complete genome	CHL_PSI_RD1	1164076	1164065	72	1056159	107834	9.26357
Chlamydophila caviae GPIC chromosome, complete genome	CHL_CAV_GPIC	1173390	1173379	0	1065144	108235	9.22421
Chlamydophila pneumoniae TW-183, complete genome	CHL_PNE_TW183	1225935	1225924	0	1113907	112017	9.13735
Chlamydophila pneumoniae J138 chromosome, complete genome	CHL_PNE_J138	1226565	1226554	12	1115032	111510	9.09132
Chlamydophila psittaci 08DC60 chromosome, complete genome	CHL_PSI_08DC60	1172032	1172021	0	1066733	105288	8.98346
Chlamydophila psittaci 6BC chromosome, complete genome	CHL_PSI_6BC_1	1171660	1171649	0	1066426	105223	8.98076
Chlamydophila psittaci 02DC15 chromosome, complete genome	CHL_PSI_02DC15	1172182	1172171	0	1066902	105269	8.98069
Chlamydophila psittaci 01DC11 chromosome, complete genome	CHL_PSI_01DC11	1172197	1172186	0	1066958	105228	8.97707
Chlamydophila psittaci 6BC chromosome, complete genome	CHL_PSI_6BC_2	1171667	1171656	0	1066491	105165	8.97576
Chlamydophila felis Fe/C-56, complete genome	CHL_FEL_FeC56	1166239	1166228	0	1061557	104671	8.97517
Polynucleobacter necessarius subsp. necessarius STIR1 chromosome, complete genome	POL_NEC_subsp._necessarius_STIR1	1560469	1560458	0	1420773	139685	8.95154
Chlamydophila psittaci C19/98 chromosome, complete genome	CHL_PSI_C1998	1169374	1169363	0	1065286	104077	8.90032
Tropheryma whipplei str. Twist, complete genome	TRO_WHI_str._Twist	927303	927292	0	845586	81706	8.81125
Chlamydophila pecorum E58 chromosome, complete genome	CHL_PEC_E58	1106197	1106186	0	1008817	97369	8.80223
Tropheryma whipplei TW08/27, complete genome	TRO_WHI_TW0827	925938	925927	0	844686	81241	8.77402
Cryptobacterium curtum DSM 15641 chromosome, complete genome	CRY_CUR_DSM_15641	1617804	1617793	0	1477078	140715	8.69796
Chlamydia muridarum Nigg, complete genome	CHL_MUR_Nigg	1072950	1072939	222	979405	93312	8.69686
Thermosphaera aggregans DSM 11486 chromosome, complete genome	THE_AGG_DSM_11486	1316595	1316584	0	1208707	107877	8.1937
Coprothermobacter proteolyticus DSM 5265 chromosome, complete genome	COP_PRO_DSM_5265	1424912	1424901	0	1308177	116724	8.19173
Chlamydophila abortus S26/3, complete genome	CHL_ABO_S263	1144377	1144366	0	1051203	93163	8.14101
Anaplasma centrale str. Israel chromosome, complete genome	ANA_CEN_str._Israel	1206806	1206795	0	1111558	95237	7.89173
Chlamydia trachomatis 434/Bu chromosome, complete genome	CHL_TRA_434Bu	1038842	1038831	0	957275	81556	7.85075
Chlamydia trachomatis L2b/UCH-1/proctitis chromosome, complete genome	CHL_TRA_L2bUCH1proctitis	1038863	1038852	0	957322	81530	7.84809
Chlamydia trachomatis B/TZ1A828/OT chromosome, complete genome	CHL_TRA_BTZ1A828OT	1044282	1044271	0	962497	81774	7.83073
Chlamydia trachomatis F/SW5, complete genome	CHL_TRA_FSW5	1042743	1042732	0	961083	81649	7.8303
Chlamydia trachomatis A/HAR-13, complete genome	CHL_TRA_AHAR13	1044459	1044448	0	962673	81775	7.82949
Chlamydia trachomatis A2497, complete genome	CHL_TRA_A2497_1	1044325	1044314	0	962565	81749	7.82801
[truncated: 33 more rows]
